# Supplementary material for: Erroneous predictive coding across brain hierarchies in a non-human primate model of autism spectrum disorder
Source: Commun Biol. 2024 Jul 12;7:851. doi: 10.1038/s42003-024-06545-3 (PMC11239931; doi:10.1038/s42003-024-06545-3)
Supplement: Supplementary file 4 — Supplementary Data 1 [file 42003_2024_6545_MOESM4_ESM.xlsx]

## Sheet: Fig4b
	pTC	aTC	aPFC
Ji	23.8502	16.0183	9.9613
Rc	25.9303	11.8558	10.5165
Yo	31.9506	12.3601	7.4798
Ca	25.8981	7.3232	6.2704
Rm	30.1978	10.1379	21.9818

## Sheet: Fig4d
Time	Ji	Rc	Yo	Ca	Rm
-1.1	0	0	0	0	0
-1.0967	0	0	0	0	0
-1.0933	0	0	0	0	0
-1.09	0	0	0	0	0
-1.0867	0	0	0	0	0
-1.0833	0	0	0	0	0
-1.08	0	0	0	0	0
-1.0767	0	0	0	0	0
-1.0733	0	0	0	0	0
-1.07	0	0	0	0	0
-1.0667	0	0	0	0	0
-1.0633	0	0	0	0	0
-1.06	0	0	0	0	0
-1.0567	0	0	0	0	0
-1.0533	0	0	0	0	0
-1.05	0	0	0	0	0
-1.0467	0	0	0	0	0
-1.0433	0	0	0	0	0
-1.04	0	0	0	0	0
-1.0367	0	0	0	0	0
-1.0333	0	0	0	0	0
-1.03	0	0	0	0	0
-1.0267	0	0	0	0	0
-1.0233	0	0	0	0	0
-1.02	0	0	0	0	0
-1.0167	0	0	0	0	0
-1.0133	0	0	0	0	0
-1.01	0	0	0	0	0
-1.0067	0	0	0	0	0
-1.0033	0	0	0	0	0
-1	0	0	0	0	0
-0.9967	0	0	0	0	0
-0.9933	0	0	0	0	0
-0.99	0	0	0	0	0
-0.9867	0	0	0	0	0
-0.9833	0	0	0	0	0
-0.98	0	0	0	0	0
-0.9767	0	0	0	0	0
-0.9733	0	0	0	0	0
-0.97	0	0	0	0	0
-0.9667	0	0	0	0	0
-0.9633	0	0	0	0	0
-0.96	0	0	0	0	0
-0.9567	0	0	0	0	0
-0.9533	0	0	0	0	0
-0.95	0	0	0	0	0
-0.9467	0	0	0	0	0
-0.9433	0	0	0	0	0
-0.94	0	0	0	0	0
-0.9367	0	0	0	0	0
-0.9333	0	0	0	0	0
-0.93	0	0	0	0	0
-0.9267	0	0	0	0	0
-0.9233	0	0	0	0	0
-0.92	0	0	0	0	0
-0.9167	0	0	0	0	0
-0.9133	0	0	0	0	0
-0.91	0	0	0	0	0
-0.9067	0	0	0	0	0
-0.9033	0	0	0	0	0
-0.9	0	0	0	0	0
-0.8967	0	0	0	0	0
-0.8933	0	0	0	0	0
-0.89	0	0	0	0	0
-0.8867	0	0	0	0	0
-0.8833	0	0	0	0	0
-0.88	0	0	0	0	0
-0.8767	0	0	0	0	0
-0.8733	0	0	0	0	0
-0.87	0	0	0	0	0
-0.8667	0	0	0	0	0
-0.8633	0	0	0	0	0
-0.86	0	0	0	0	0
-0.8567	0	0	0	0	0
-0.8533	0	0	0	0	0
-0.85	0	0	0	0	0
-0.8467	0	0	0	0	0
-0.8433	0	0	0	0	0
-0.84	0	0	0	0	0
-0.8367	0	0	0	0	0
-0.8333	0	0	0	0	0
-0.83	0	0	0	0	0
-0.8267	0	0	0	0	0
-0.8233	0	0	0	0	0
-0.82	0	0	0	0	0
-0.8167	0	0	0	0	0
-0.8133	0	0	0	0	0
-0.81	0	0	0	0	0
-0.8067	0	0	0	0	0
-0.8033	0	0	0	0	0
-0.8	0	0	0	0	0
-0.7967	0	0	0	0	0
-0.7933	0	0	0	0	0
-0.79	0	0	0	0	0
-0.7867	0	0	0	0	0
-0.7833	0	0	0	0	0
-0.78	0	0	0	0	0
-0.7767	0	0	0	0	0
-0.7733	0	0	0	0	0
-0.77	0	0	0	0	0
-0.7667	0	0	0	0	0
-0.7633	0	0	0	0	0
-0.76	0	0	0	0	0
-0.7567	0	0	0	0	0
-0.7533	0	0	0	0	0
-0.75	0	0	0	0	0
-0.7467	0	0	0	0	0
-0.7433	0	0	0	0	0
-0.74	0	0	0	0	0
-0.7367	0	0	0	0	0
-0.7333	0	0	0	0	0
-0.73	0	0	0	0	0
-0.7267	0	0	0	0	0
-0.7233	0	0	0	0	0
-0.72	0	0	0	0	0
-0.7167	0	0	0	0	0
-0.7133	0	0	0	0	0
-0.71	0	0	0	0	0
-0.7067	0	0	0	0	0
-0.7033	0	0	0	0	0
-0.7	0	0	0	0	0
-0.6967	0	0	0	0	0
-0.6933	0	0	0	0	0
-0.69	0	0	0	0	0
-0.6867	0	0	0	0	0
-0.6833	0	0	0	0	0
-0.68	0	0	0	0	0
-0.6767	0	0	0	0	0
-0.6733	0	0	0	0	0
-0.67	0	0	0	0	0
-0.6667	0	0	0	0	0
-0.6633	0	0	0	0	0
-0.66	0	0	0	0	0
-0.6567	0	0	0	0	0
-0.6533	0	0	0	0	0
-0.65	0	0	0	0	0
-0.6467	0	0	0	0	0
-0.6433	0	0	0	0	0
-0.64	0	0	0	0	0
-0.6367	0	0	0	0	0
-0.6333	0	0	0	0	0
-0.63	0	0	0	0	0
-0.6267	0	0	0	0	0
-0.6233	0	0	0	0	0
-0.62	0	0	0	0	0
-0.6167	0	0	0	0	0
-0.6133	0	0	0	0	0
-0.61	0	0	0	0	0
-0.6067	0	0	0	0	0
-0.6033	0	0	0	0	0
-0.6	0	0	0	0	0
-0.5967	0	0	0	0	0
-0.5933	0	0	0	0	0
-0.59	0	0	0	0	0
-0.5867	0	0	0	0	0
-0.5833	0	0	0	0	0
-0.58	0	0	0	0	0
-0.5767	0	0	0	0	0
-0.5733	0	0	0	0	0
-0.57	0	0	0	0	0
-0.5667	0	0	0	0	0
-0.5633	0	0	0	0	0
-0.56	0	0	0	0	0
-0.5567	0	0	0	0	0
-0.5533	0	0	0	0	0
-0.55	0	0	0	0	0
-0.5467	0	0	0	0	0
-0.5433	0	0	0	0	0
-0.54	0	0	0	0	0
-0.5367	0	0	0	0	0
-0.5333	0	0	0	0	0
-0.53	0	0	0	0	0
-0.5267	0	0	0	0	0
-0.5233	0	0	0	0	0
-0.52	0	0	0	0	0
-0.5167	0	0	0	0	0
-0.5133	0	0	0	0	0
-0.51	0	0	0	0	0
-0.5067	0	0	0	0	0
-0.5033	0	0	0	0	0
-0.5	0	0	0	0	0
-0.4967	0	0	0.0009	0	0
-0.4933	0	0	0.001	0	0
-0.49	0	0	0.001	0	0
-0.4867	0	0	0.001	0	0
-0.4833	0	0	0.001	0	0
-0.48	0	0	0.001	0	0
-0.4767	0	0	0.001	0	0
-0.4733	0	0	0.001	0	0
-0.47	0	0	0.001	0	0
-0.4667	0	0	0.001	0	0
-0.4633	0	0	0.001	0	0
-0.46	0	0	0.001	0	0
-0.4567	0	0	0.001	0	0
-0.4533	0.0005	0	0.001	0	0
-0.45	0.0005	0	0.001	0	0
-0.4467	0.0005	0	0.0011	0	0
-0.4433	0.0011	0	0.0011	0	0
-0.44	0.0011	0	0.0011	0	0
-0.4367	0.0012	0	0.0011	0	0
-0.4333	0.0012	0	0.0011	0	0
-0.43	0.0012	0	0.0012	0	0
-0.4267	0.0012	0	0.0012	0	0
-0.4233	0.0012	0	0.0012	0	0
-0.42	0.0012	0	0.0012	0	0
-0.4167	0.0012	0	0.0012	0	0
-0.4133	0.0012	0	0.0012	0	0
-0.41	0.0012	0	0.0012	0	0
-0.4067	0.0012	0	0.0012	0	0
-0.4033	0.0012	0	0.0012	0	0
-0.4	0.0012	0	0.0012	0	0
-0.3967	0.0012	0	0.0012	0	0
-0.3933	0.0005	0	0.0012	0	0
-0.39	0.0012	0	0.0012	0	0
-0.3867	0.0012	0	0.0012	0	0
-0.3833	0.0012	0	0.0012	0	0
-0.38	0.0013	0	0.0012	0	0
-0.3767	0.0013	0	0.0013	0	0
-0.3733	0.0013	0	0.0013	0	0
-0.37	0.0013	0	0.0013	0	0
-0.3667	0.0013	0	0.0013	0	0
-0.3633	0.0013	0	0.0013	0	0
-0.36	0.0013	0	0.0012	0	0
-0.3567	0.0013	0	0.0012	0	0
-0.3533	0.0013	0	0.0012	0	0
-0.35	0.0013	0	0.0012	0	0
-0.3467	0.0013	0	0.0012	0	0
-0.3433	0.0013	0	0.0013	0	0
-0.34	0.0013	0	0.0013	0	0
-0.3367	0.0013	0	0.0013	0	0
-0.3333	0.0013	0	0.0013	0	0
-0.33	0.0013	0	0.0013	0	0
-0.3267	0.0013	0	0.0013	0	0
-0.3233	0.0014	0	0.0013	0	0.001
-0.32	0.0014	0	0.0013	0	0.001
-0.3167	0.0014	0	0.0014	0	0.001
-0.3133	0.0013	0	0.0014	0	0.001
-0.31	0.0013	0	0.0014	0.0013	0.001
-0.3067	0.0013	0	0.0014	0.0013	0.001
-0.3033	0.0013	0	0.0014	0.0013	0.001
-0.3	0.0013	0	0.0015	0.0013	0.001
-0.2967	0.0013	0	0.0015	0.0014	0.001
-0.2933	0.0013	0	0.0015	0.0014	0.001
-0.29	0.0013	0	0.0015	0.0014	0.001
-0.2867	0.0013	0	0.0016	0.0015	0.001
-0.2833	0.002	0	0.0016	0.0015	0.001
-0.28	0.0013	0	0.0016	0.0015	0.001
-0.2767	0.0013	0	0.0016	0.0016	0.001
-0.2733	0.0013	0	0.0017	0.0016	0.0011
-0.27	0.0013	0	0.0017	0.0016	0.0021
-0.2667	0.0013	0	0.0017	0.0017	0.0022
-0.2633	0.0013	0	0.0017	0.0017	0.0022
-0.26	0.002	0	0.0018	0.0017	0.0023
-0.2567	0.002	0	0.0018	0.0018	0.0023
-0.2533	0.002	0	0.0018	0.0018	0.0024
-0.25	0.0014	0	0.0018	0.0018	0.0025
-0.2467	0.0014	0	0.0019	0.0019	0.0025
-0.2433	0.0014	0	0.0019	0.0019	0.0036
-0.24	0.0015	0	0.0019	0.0019	0.0036
-0.2367	0.0015	0	0.0019	0.002	0.0036
-0.2333	0.0016	0	0.0019	0.002	0.0037
-0.23	0.0016	0	0.0019	0.002	0.0037
-0.2267	0.0016	0	0.002	0.002	0.0037
-0.2233	0.0016	0	0.002	0.0021	0.0037
-0.22	0.0017	0	0.002	0.0021	0.0038
-0.2167	0.0017	0	0.002	0.0021	0.0039
-0.2133	0.0017	0	0.002	0.0021	0.0049
-0.21	0.0018	0	0.0031	0.0022	0.005
-0.2067	0.0018	0	0.0032	0.0022	0.005
-0.2033	0.0018	0	0.0033	0.0022	0.0051
-0.2	0.0018	0	0.0033	0.0022	0.0052
-0.1967	0.0018	0	0.0033	0.0023	0.0053
-0.1933	0.0025	0	0.0033	0.0023	0.0054
-0.19	0.0032	0	0.0033	0.0023	0.0054
-0.1867	0.0033	0	0.0033	0.0023	0.0055
-0.1833	0.0047	0	0.0033	0.0024	0.0056
-0.18	0.0048	0	0.0045	0.0024	0.0057
-0.1767	0.0049	0	0.0045	0.0024	0.0058
-0.1733	0.0057	0	0.0046	0.0024	0.0058
-0.17	0.0065	0	0.0047	0.0024	0.0059
-0.1667	0.0066	0	0.0048	0.0036	0.0069
-0.1633	0.0068	0	0.0048	0.0036	0.007
-0.16	0.0068	0	0.0049	0.0036	0.0072
-0.1567	0.007	0	0.0049	0.0037	0.0082
-0.1533	0.0077	0	0.0061	0.0037	0.0084
-0.15	0.0078	0	0.0062	0.0037	0.0085
-0.1467	0.0078	0	0.0064	0.0038	0.0087
-0.1433	0.0091	0	0.0087	0.0038	0.0088
-0.14	0.0099	0	0.0089	0.0038	0.0089
-0.1367	0.0101	0	0.0102	0.0039	0.009
-0.1333	0.0102	0	0.0116	0.0039	0.0092
-0.13	0.0102	0	0.0119	0.004	0.0093
-0.1267	0.0103	0	0.0122	0.004	0.0094
-0.1233	0.0103	0	0.0146	0.0053	0.0115
-0.12	0.0122	0	0.0149	0.0055	0.0116
-0.1167	0.0124	0	0.0153	0.0056	0.0127
-0.1133	0.0127	0	0.0183	0.0057	0.013
-0.11	0.0128	0	0.0188	0.0058	0.0153
-0.1067	0.0135	0	0.0223	0.0072	0.0157
-0.1033	0.0143	0	0.022	0.0074	0.0161
-0.1	0.0146	0	0.0236	0.0076	0.019
-0.0967	0.0143	0	0.024	0.0078	0.0219
-0.0933	0.0153	0	0.0244	0.008	0.0234
-0.09	0.0157	0	0.025	0.0092	0.0241
-0.0867	0.016	0	0.0285	0.0106	0.0257
-0.0833	0.017	0	0.0282	0.0109	0.0264
-0.08	0.0175	0	0.0288	0.0112	0.0277
-0.0767	0.0207	0	0.0307	0.0126	0.0304
-0.0733	0.0227	0	0.0329	0.0165	0.0339
-0.07	0.0234	0	0.0363	0.0185	0.0351
-0.0667	0.0255	0	0.0405	0.0192	0.0389
-0.0633	0.0268	0	0.0447	0.0211	0.0423
-0.06	0.0276	0	0.047	0.0231	0.0449
-0.0567	0.0299	0	0.0497	0.0262	0.0526
-0.0533	0.0327	0	0.0542	0.0291	0.0561
-0.05	0.0343	0	0.0575	0.0303	0.0617
-0.0467	0.0358	0	0.0593	0.0335	0.066
-0.0433	0.0368	0	0.0616	0.0375	0.0723
-0.04	0.0371	0	0.0637	0.0394	0.0809
-0.0367	0.0374	0	0.0661	0.0423	0.0861
-0.0333	0.0396	0	0.0695	0.0464	0.0916
-0.03	0.0407	0	0.074	0.048	0.1018
-0.0267	0.043	0	0.0766	0.0496	0.1098
-0.0233	0.0448	0	0.0781	0.0547	0.1187
-0.02	0.0479	0	0.0839	0.0602	0.1249
-0.0167	0.0512	0	0.086	0.066	0.1349
-0.0133	0.0534	0	0.0888	0.0734	0.1451
-0.01	0.0554	0	0.0905	0.078	0.1522
-0.0067	0.0571	0	0.0967	0.09	0.1629
-0.0033	0.0599	0	0.0991	0.1008	0.1722
0	0.0668	0	0.1026	0.1116	0.1793
0.0033	0.0844	0	0.1079	0.1246	0.1865
0.0067	0.1142	0	0.1149	0.1356	0.1948
0.01	0.1331	0.0209	0.1238	0.1472	0.2005
0.0133	0.1601	0.0173	0.1398	0.1625	0.2049
0.0167	0.1959	0.0579	0.1639	0.1734	0.2065
0.02	0.2236	0.0944	0.1825	0.186	0.211
0.0233	0.2614	0.1162	0.1787	0.226	0.2147
0.0267	0.2849	0.1257	0.2156	0.3142	0.2231
0.03	0.3186	0.1874	0.2591	0.3846	0.2319
0.0333	0.387	0.228	0.3006	0.471	0.2468
0.0367	0.4801	0.2479	0.3735	0.5677	0.2618
0.04	0.5954	0.2737	0.4649	0.6729	0.2882
0.0433	0.671	0.3042	0.5448	0.8503	0.3097
0.0467	0.748	0.3438	0.6036	0.949	0.3502
0.05	0.7969	0.3898	0.6851	1.0002	0.4052
0.0533	0.8117	0.4323	0.7688	1.0709	0.4286
0.0567	0.8413	0.4529	0.8009	1.1423	0.4551
0.06	0.8517	0.4362	0.8215	1.1722	0.4816
0.0633	0.8662	0.403	0.8452	1.1993	0.5243
0.0667	0.8776	0.3743	0.8646	1.2256	0.5562
0.07	0.8657	0.3688	0.8824	1.2429	0.5614
0.0733	0.8395	0.351	0.9222	1.2194	0.5611
0.0767	0.779	0.3512	0.9488	1.1575	0.5567
0.08	0.7521	0.3422	1.0017	1.0891	0.5135
0.0833	0.7644	0.2826	0.9868	1.0161	0.4901
0.0867	0.752	0.2509	0.9742	0.918	0.4534
0.09	0.6847	0.2419	0.9117	0.882	0.4139
0.0933	0.6142	0.2485	0.8476	0.7703	0.3753
0.0967	0.5641	0.1986	0.7739	0.737	0.3551
0.1	0.5062	0.1745	0.7412	0.7649	0.364
0.1033	0.4667	0.1526	0.7214	0.7475	0.3957
0.1067	0.4397	0.1478	0.7397	0.6642	0.3936
0.11	0.44	0.1603	0.774	0.661	0.3721
0.1133	0.4487	0.1783	0.7603	0.5981	0.3478
0.1167	0.4518	0.139	0.7425	0.4993	0.3332
0.12	0.4605	0.1245	0.7448	0.4342	0.3094
0.1233	0.4129	0.0751	0.7606	0.4315	0.2831
0.1267	0.364	0.0656	0.7514	0.4024	0.2526
0.13	0.3371	0.0521	0.7054	0.3322	0.2282
0.1333	0.3311	0.0489	0.6715	0.2376	0.207
0.1367	0.3085	0.0478	0.6391	0.1948	0.1917
0.14	0.2923	0.0405	0.6062	0.1454	0.1768
0.1433	0.249	0.0329	0.5316	0.1127	0.1579
0.1467	0.2064	0.034	0.5092	0.088	0.1287
0.15	0.1925	0.0251	0.4931	0.0789	0.111
0.1533	0.1914	0.0069	0.4674	0.0537	0.1064
0.1567	0.1957	0	0.4991	0.037	0.1041
0.16	0.1847	0	0.5016	0.0315	0.1019
0.1633	0.1551	0	0.4957	0.0284	0.0966
0.1667	0.1413	0	0.4643	0.0267	0.0943
0.17	0.1266	0	0.4207	0.0229	0.0927
0.1733	0.1256	0	0.4015	0.0204	0.0867
0.1767	0.114	0	0.3218	0.018	0.0819
0.18	0.1093	0	0.255	0.0145	0.0803
0.1833	0.0971	0	0.1582	0.0137	0.0803
0.1867	0.0958	0	0.0881	0.0118	0.0758
0.19	0.0915	0	0.0841	0.0111	0.077
0.1933	0.0738	0	0.0751	0.0104	0.0762
0.1967	0.0527	0	0.1027	0.0086	0.0737
0.2	0.0454	0	0.1215	0.0045	0.0704
0.2033	0.046	0	0.1055	0.0029	0.0667
0.2067	0.0401	0	0.0898	0.0027	0.063
0.21	0.0325	0	0.0585	0.0013	0.0604
0.2133	0.0324	0	0.0543	0	0.0574
0.2167	0.0321	0	0.058	0	0.0515
0.22	0.0254	0	0.0514	0	0.0465
0.2233	0.0216	0	0.0435	0	0.0464
0.2267	0.0192	0	0.0296	0	0.0442
0.23	0.02	0	0.0282	0	0.0412
0.2333	0.0224	0	0.0247	0	0.0389
0.2367	0.0203	0	0.0207	0	0.0366
0.24	0.0146	0	0.0204	0	0.0359
0.2433	0.0111	0	0.0201	0	0.034
0.2467	0.0068	0	0.0188	0	0.0321
0.25	0.0067	0	0.0185	0	0.0292
0.2533	0.0007	0	0.0182	0	0.0249
0.2567	0.0007	0	0.0179	0	0.0241
0.26	0	0	0.0176	0	0.023
0.2633	0	0	0.0163	0	0.0172
0.2667	0	0	0.0162	0	0.0144
0.27	0	0	0.0159	0	0.0149
0.2733	0	0	0.0157	0	0.0132
0.2767	0	0	0.0155	0	0.013
0.28	0	0	0.0152	0	0.0129
0.2833	0	0	0.014	0	0.0119
0.2867	0	0	0.0138	0	0.0117
0.29	0	0	0.0137	0	0.0116
0.2933	0	0	0.0124	0	0.0115
0.2967	0	0	0.0122	0	0.0113
0.3	0	0	0.0121	0	0.0112
0.3033	0	0	0.012	0	0.0111
0.3067	0	0	0.0119	0	0.0109
0.31	0	0	0.0118	0	0.0108
0.3133	0	0	0.0117	0	0.0107
0.3167	0	0	0.0106	0	0.0106
0.32	0	0	0.0105	0	0.0105
0.3233	0	0	0.0104	0	0.0104
0.3267	0	0	0.0103	0	0.0103
0.33	0	0	0.0102	0	0.0103
0.3333	0	0	0.0101	0	0.0102
0.3367	0	0	0.01	0	0.0102
0.34	0	0	0.0099	0	0.0102
0.3433	0	0	0.0098	0	0.0102
0.3467	0	0	0.0097	0	0.0101
0.35	0	0	0.0096	0	0.01
0.3533	0	0	0.0084	0	0.01
0.3567	0	0	0.0084	0	0.0099
0.36	0	0	0.0083	0	0.0098
0.3633	0	0	0.0083	0	0.0097
0.3667	0	0	0.0082	0	0.0096
0.37	0	0	0.0082	0	0.0095
0.3733	0	0	0.0081	0	0.0083
0.3767	0	0	0.008	0	0.0082
0.38	0	0	0.008	0	0.0082
0.3833	0	0	0.0079	0	0.0082
0.3867	0	0	0.0079	0	0.0082
0.39	0	0	0.0078	0	0.0082
0.3933	0	0	0.0078	0	0.0071
0.3967	0	0	0.0078	0	0.0071
0.4	0	0	0.0077	0	0.007
0.4033	0	0	0.0077	0	0.007
0.4067	0	0	0.0076	0	0.0069
0.41	0	0	0.0076	0	0.0059
0.4133	0	0	0.0076	0	0.0058
0.4167	0	0	0.0075	0	0.0048
0.42	0	0	0.0075	0	0.0058
0.4233	0	0	0.0074	0	0.0058
0.4267	0	0	0.0074	0	0.0058
0.43	0	0	0.0073	0	0.0058
0.4333	0	0	0.0073	0	0.0058
0.4367	0	0	0.0072	0	0.0058
0.44	0	0	0.0072	0	0.0058
0.4433	0	0	0.0071	0	0.0057
0.4467	0	0	0.0071	0	0.0057
0.45	0	0	0.007	0	0.0058
0.4533	0	0	0.007	0	0.0058
0.4567	0	0	0.0069	0	0.0058
0.46	0	0	0.0069	0	0.0058
0.4633	0	0	0.0069	0	0.0058
0.4667	0	0	0.0068	0	0.0058
0.47	0	0	0.0068	0	0.0057
0.4733	0	0	0.0067	0	0.0057
0.4767	0	0	0.0067	0	0.0057
0.48	0	0	0.0067	0	0.0057
0.4833	0	0	0.0068	0	0.0056
0.4867	0	0	0.0066	0	0.0056
0.49	0	0	0.0066	0	0.0056
0.4933	0	0	0.0065	0	0.0046
0.4967	0	0	0.0064	0	0.0046
0.5	0	0	0.0052	0	0.0045
0.5033	0	0	0.0052	0	0.0045
0.5067	0	0	0.0052	0	0.0045
0.51	0	0	0.0051	0	0.0045
0.5133	0	0	0.0051	0	0.0044
0.5167	0	0	0.0051	0	0.0044
0.52	0	0	0.005	0	0.0043
0.5233	0	0	0.005	0	0.0043
0.5267	0	0	0.0049	0	0.0043
0.53	0	0	0.0049	0	0.0042
0.5333	0	0	0.0049	0	0.0042
0.5367	0	0	0.0048	0	0.0042
0.54	0	0	0.0048	0	0.0041
0.5433	0	0	0.0048	0	0.0041
0.5467	0	0	0.0047	0	0.004
0.55	0	0	0.0047	0	0.004
0.5533	0	0	0.0047	0	0.004
0.5567	0	0	0.0046	0	0.0039
0.56	0	0	0.0046	0	0.0039
0.5633	0	0	0.0046	0	0.004
0.5667	0	0	0.0045	0	0.0039
0.57	0	0	0.0045	0	0.0039
0.5733	0	0	0.0044	0	0.0038
0.5767	0	0	0.0044	0	0.0038
0.58	0	0	0.0043	0	0.0038
0.5833	0	0	0.0043	0	0.0038
0.5867	0	0	0.0031	0	0.0038
0.59	0	0	0.0031	0	0.0038
0.5933	0	0	0.0031	0	0.0029
0.5967	0	0	0.0031	0	0.0029
0.6	0	0	0.0031	0	0.0038
0.6033	0	0	0.003	0	0.0038
0.6067	0	0	0.003	0	0.0048
0.61	0	0	0.003	0	0.0048
0.6133	0	0	0.003	0	0.0048
0.6167	0	0	0.0029	0	0.0048
0.62	0	0	0.0029	0	0.0049
0.6233	0	0	0.0029	0	0.0049
0.6267	0	0	0.0029	0	0.0049
0.63	0	0	0.0029	0	0.0049
0.6333	0	0	0.0029	0	0.0049
0.6367	0	0	0.0029	0	0.0049
0.64	0	0	0.003	0	0.0049
0.6433	0	0	0.003	0	0.0049
0.6467	0	0	0.003	0	0.0049
0.65	0	0	0.003	0	0.005
0.6533	0	0	0.0029	0	0.005
0.6567	0	0	0.0029	0	0.0051
0.66	0	0	0.0029	0	0.0052
0.6633	0	0	0.0029	0	0.0052
0.6667	0	0	0.0029	0	0.0052
0.67	0	0	0.0029	0	0.0052
0.6733	0	0	0.0029	0	0.0052
0.6767	0	0	0.0029	0	0.0052
0.68	0	0	0.0028	0	0.0052
0.6833	0	0	0.0028	0	0.0052
0.6867	0	0	0.0028	0	0.0052
0.69	0	0	0.0028	0	0.0052
0.6933	0	0	0.0027	0	0.0052
0.6967	0	0	0.0016	0	0.0051
0.7	0	0	0.0016	0	0.0051
0.7033	0	0	0.0016	0	0.0051
0.7067	0	0	0.0016	0	0.005
0.71	0	0	0.0016	0	0.005
0.7133	0	0	0.0016	0	0.004
0.7167	0	0	0.0016	0	0.004
0.72	0	0	0.0016	0	0.004
0.7233	0	0	0.0016	0	0.004
0.7267	0	0	0.0016	0	0.0039
0.73	0	0	0.0016	0	0.004
0.7333	0	0	0.0015	0	0.004
0.7367	0	0	0.0015	0	0.004
0.74	0	0	0.0015	0	0.0041
0.7433	0	0	0.0015	0	0.0041
0.7467	0	0	0.0015	0	0.0041
0.75	0	0	0.0015	0	0.004
0.7533	0	0	0.0015	0	0.004
0.7567	0	0	0.0015	0	0.0041
0.76	0	0	0.0015	0	0.0041
0.7633	0	0	0.0015	0	0.0041
0.7667	0	0	0.0015	0	0.0042
0.77	0	0	0.0015	0	0.0042
0.7733	0	0	0.0015	0	0.0042
0.7767	0	0	0.0014	0	0.0043
0.78	0	0	0.0014	0	0.0043
0.7833	0	0	0.0014	0	0.0043
0.7867	0	0	0.0014	0	0.0054
0.79	0	0	0.0014	0	0.0054
0.7933	0	0	0.0014	0	0.0055
0.7967	0	0	0.0014	0	0.0055
0.8	0	0	0.0014	0	0.0056
0.8033	0	0	0.0014	0	0.0056
0.8067	0	0	0.0014	0	0.0068
0.81	0	0	0.0014	0	0.0068
0.8133	0	0	0.0014	0	0.0069
0.8167	0	0	0.0013	0	0.0069
0.82	0	0	0.0013	0	0.007
0.8233	0	0	0.0013	0	0.007
0.8267	0	0	0.0013	0	0.007
0.83	0	0	0.0013	0	0.007
0.8333	0	0	0.0013	0	0.007
0.8367	0	0	0.0013	0	0.007
0.84	0	0	0.0013	0	0.0071
0.8433	0	0	0.0013	0	0.0071
0.8467	0	0	0.0013	0	0.0072
0.85	0	0	0.0013	0	0.0072
0.8533	0	0	0.0013	0	0.0073
0.8567	0	0	0.0013	0	0.0073
0.86	0	0	0.0013	0	0.0073
0.8633	0	0	0.0012	0	0.0073
0.8667	0	0	0.0012	0	0.0074
0.87	0	0	0.0012	0	0.0074
0.8733	0	0	0.0012	0	0.0075
0.8767	0	0	0.0012	0	0.0075
0.88	0	0	0.0012	0	0.0075
0.8833	0	0	0.0012	0	0.0075
0.8867	0	0	0.0012	0	0.0075
0.89	0	0	0.0012	0	0.0075
0.8933	0	0	0.0012	0	0.0075
0.8967	0	0	0.0012	0	0.0074
0.9	0	0	0.0012	0	0.0073

## Sheet: Fig4e
Freq	Ji	Rc	Yo	Ca	Rm
1	0	0	0	0	0
2	0	0	0.1236	0	0
3	0	0	0.2088	0	0
4	0.0085	0	0.2262	0	0.1373
5	0.0145	0	0.1094	0	0.1294
6	0.0436	0	0.1712	0.065	0.2272
7	0.0826	0	0.1492	0.0673	0.2306
8	0.0773	0	0.1038	0.0663	0.1963
9	0.0527	0	0.0748	0.0712	0.1074
10	0.067	0	0.0803	0.0384	0.0863
11	0.0995	0	0.1069	0.0706	0.1132
12	0.1115	0	0.1144	0.113	0.1462
13	0.102	0	0.1219	0.1396	0.1746
14	0.0887	0	0.1279	0.1382	0.1738
15	0.0665	0	0.1232	0.1532	0.1551
16	0.049	0	0.1063	0.1736	0.1393
17	0.0405	0	0.0726	0.1808	0.1294
18	0.0273	0	0.0376	0.1673	0.1277
19	0.0158	0	0.0138	0.1485	0.1292
20	0.012	0	0.0071	0.122	0.1225
21	0.0119	0	0.0055	0.1125	0.1211
22	0.0139	0	0.0055	0.1052	0.116
23	0.0138	0	0.0101	0.1028	0.1035
24	0.0118	0	0.0119	0.1072	0.0851
25	0.0089	0	0.0179	0.1059	0.0775
26	0.0066	0	0.0219	0.1004	0.0721
27	0.0044	0	0.0252	0.0909	0.0701
28	0.0027	0	0.0183	0.0855	0.0776
29	0.0006	0	0.0184	0.0808	0.0783
30	0.0006	0	0.0201	0.0728	0.0762
31	0.0006	0	0.018	0.062	0.0724
32	0.0006	0	0.0234	0.0552	0.0672
33	0.001	0	0.0294	0.0444	0.0614
34	0.0023	0	0.0329	0.0378	0.0547
35	0.0023	0	0.0351	0.0335	0.0509
36	0.0018	0	0.037	0.0287	0.0466
37	0.0022	0	0.0377	0.0248	0.0407
38	0.0016	0	0.035	0.0211	0.0374
39	0.0021	0	0.0299	0.0173	0.0334
40	0.0033	0	0.0251	0.0151	0.0287
41	0.0044	0	0.0246	0.0113	0.0273
42	0.0042	0	0.0221	0.0058	0.0262
43	0.0042	0	0.0212	0.0023	0.0261
44	0.0039	0	0.0214	0	0.0264
45	0.0042	0	0.0217	0	0.0251
46	0.0037	0.0008	0.0218	0	0.0222
47	0.0031	0.0011	0.022	0	0.0207
48	0.0036	0.0009	0.0215	0	0.0184
49	0.0043	0.0021	0.0212	0	0.0168
50	0.005	0.0024	0.0208	0	0.0128
51	0.0051	0.003	0.0208	0	0.0093
52	0.006	0.0047	0.0206	0	0.0074
53	0.0073	0.0059	0.0235	0	0.0061
54	0.0078	0.0073	0.0255	0.0011	0.0051
55	0.0085	0.0077	0.0273	0.0018	0.0039
56	0.0105	0.0085	0.0297	0.0023	0.0039
57	0.0115	0.0082	0.0319	0.0025	0.0025
58	0.0119	0.0077	0.0338	0.0033	0.0025
59	0.013	0.007	0.0351	0.0036	0.0032
60	0.0137	0.007	0.0376	0.0045	0.0036
61	0.0159	0.0063	0.0392	0.0057	0.0035
62	0.0187	0.0079	0.042	0.0074	0.0037
63	0.0209	0.0076	0.0455	0.0092	0.0039
64	0.0227	0.0091	0.0479	0.0104	0.0041
65	0.0244	0.0116	0.0488	0.011	0.0045
66	0.0258	0.013	0.0497	0.0126	0.0046
67	0.0301	0.0121	0.0503	0.0132	0.0042
68	0.0326	0.012	0.0511	0.015	0.0044
69	0.0359	0.0118	0.0524	0.0162	0.0047
70	0.0392	0.0117	0.0513	0.0176	0.0052
71	0.0423	0.0112	0.0524	0.0177	0.0061
72	0.0449	0.0121	0.0532	0.0173	0.0076
73	0.0478	0.0132	0.0539	0.0177	0.008
74	0.0516	0.0132	0.0545	0.0175	0.0086
75	0.0547	0.0146	0.0551	0.0169	0.0092
76	0.0571	0.0148	0.0559	0.0173	0.0094
77	0.058	0.0153	0.0563	0.018	0.0104
78	0.0598	0.0157	0.0579	0.02	0.0104
79	0.0616	0.0157	0.0592	0.0217	0.0106
80	0.0621	0.0161	0.0613	0.025	0.0108
81	0.0634	0.0178	0.0623	0.0256	0.0118
82	0.0631	0.0186	0.0645	0.0298	0.0121
83	0.0633	0.0185	0.0675	0.031	0.0123
84	0.0635	0.0192	0.069	0.0331	0.0123
85	0.064	0.0196	0.0698	0.0354	0.0122
86	0.0642	0.0198	0.0718	0.0402	0.0116
87	0.064	0.0201	0.0732	0.043	0.012
88	0.0646	0.0203	0.0735	0.0453	0.0121
89	0.0648	0.0208	0.0751	0.0474	0.0118
90	0.0646	0.0205	0.0753	0.048	0.0125
91	0.0646	0.0208	0.0751	0.049	0.0129
92	0.0652	0.0201	0.0762	0.05	0.013
93	0.0651	0.0191	0.0769	0.0518	0.0136
94	0.064	0.0192	0.077	0.0529	0.0144
95	0.0628	0.0187	0.0776	0.0545	0.0152
96	0.062	0.0189	0.0768	0.0539	0.0161
97	0.0618	0.0198	0.0766	0.0545	0.0168
98	0.0613	0.0201	0.0753	0.0563	0.0173
99	0.0613	0.0207	0.0752	0.0562	0.0174
100	0.0608	0.0211	0.0744	0.0555	0.017
101	0.0598	0.0209	0.075	0.0558	0.0172
102	0.0592	0.0211	0.0749	0.0567	0.017
103	0.0577	0.0212	0.074	0.0564	0.016
104	0.057	0.0211	0.0744	0.0578	0.0159
105	0.0572	0.0219	0.0743	0.0591	0.0157
106	0.0569	0.0223	0.0734	0.0591	0.0142
107	0.0562	0.0228	0.0729	0.0597	0.0142
108	0.0569	0.0227	0.0718	0.0608	0.0138
109	0.0569	0.0238	0.0722	0.0606	0.0135
110	0.0579	0.0251	0.0715	0.0603	0.013
111	0.0586	0.0262	0.0705	0.0596	0.0127
112	0.0598	0.0269	0.0699	0.0605	0.0121
113	0.06	0.027	0.0696	0.0611	0.0122
114	0.0609	0.0271	0.069	0.0605	0.0117
115	0.0622	0.0273	0.0695	0.0609	0.011
116	0.0631	0.0282	0.0695	0.062	0.0114
117	0.0632	0.0279	0.0694	0.0624	0.0111
118	0.063	0.0292	0.0695	0.0625	0.0113
119	0.0633	0.0292	0.0696	0.062	0.011
120	0.0637	0.0294	0.0693	0.0627	0.0106
121	0.0644	0.0292	0.0692	0.0631	0.0106
122	0.0649	0.0299	0.0693	0.0637	0.0102
123	0.0658	0.0302	0.0691	0.0639	0.0103
124	0.0655	0.03	0.0692	0.0636	0.0104
125	0.066	0.0304	0.0689	0.0633	0.0109
126	0.0662	0.03	0.0696	0.0629	0.0105
127	0.0663	0.0304	0.0693	0.064	0.0112
128	0.0664	0.0306	0.068	0.0644	0.0111
129	0.0662	0.0307	0.0679	0.0641	0.0114
130	0.0658	0.0309	0.0687	0.0639	0.0112
131	0.0658	0.0314	0.0688	0.0636	0.0113
132	0.0664	0.0315	0.0686	0.0642	0.0114
133	0.0675	0.0315	0.0697	0.063	0.0115
134	0.0671	0.0324	0.0695	0.0628	0.0117
135	0.0676	0.0323	0.0688	0.0616	0.0115
136	0.0681	0.0322	0.0685	0.0614	0.0115
137	0.0681	0.0325	0.0683	0.0612	0.0118
138	0.0684	0.0327	0.0681	0.0607	0.0117
139	0.0684	0.0328	0.0678	0.0611	0.0115
140	0.068	0.0329	0.0679	0.0607	0.0113
141	0.0682	0.0329	0.0674	0.0605	0.0113
142	0.0681	0.0329	0.0676	0.0606	0.0111
143	0.0681	0.033	0.067	0.0604	0.0112
144	0.0673	0.0331	0.0664	0.0597	0.0113
145	0.066	0.0332	0.0661	0.0596	0.0112
146	0.0644	0.033	0.0648	0.0585	0.0108
147	0.0638	0.0328	0.0628	0.0579	0.0105
148	0.063	0.0316	0.0594	0.0549	0.0099
149	0.0596	0.0291	0.0582	0.0516	0.0095
150	0.0561	0.0282	0.0533	0.0502	0.0087

## Sheet: Fig4f
	Min contrast (dB)			Max contrast (dB)
	xx block	xy block		xx block	xy block
Ji	0.6274	0.8089		5.6818	4.2118
Rc	0.7877	0.7983		3.7352	2.9037
Yo	0.9874	1.0074		4.9361	4.3082
Ca	1.1003	1.115		7.9264	6.3083
Rm	1.1304	-5.3349		6.5705	5.783

## Sheet: Fig5c
S0	Ji	Rc	Yo	Ca	Rm
0	12855	1583	12830	16388	25395
0.05	12866	1581	12830	16369	25245
0.1	12876	1586	12832	16366	25125
0.15	12856	1592	12834	16384	25039
0.2	12797	1582	12831	16409	24983
0.25	12745	1575	12829	16406	24956
0.3	12600	1573	12828	16403	24951
0.35	12582	1573	12824	16383	24954
0.4	12686	1572	12822	16405	24945
0.45	12642	1574	12814	16380	24924
0.5	12639	1573	12817	16356	24903
0.55	12742	1575	12828	16352	24897
0.6	12800	1577	12835	16300	24891
0.65	12816	1579	12831	16300	24885
0.7	12831	1582	12830	16222	24876
0.75	12840	1586	12832	16167	24858
0.8	12831	1590	12829	16221	24837
0.85	12824	1596	12829	16561	24826
0.9	12885	1602	12829	16495	24813
0.95	12804	1608	12831	16481	24812
1	12815	1614	12828	16468	24837

## Sheet: Fig6a
	PE1			PE2
	Contrast 1	Contrast 2		Contrast 1	Contrast 2
Ji	0.9796	0.6899		0.7567	-0.1287
Rc	1.04	0.7829		0.7016	-0.2827
Yo	1.0533	0.7938		0.7138	-0.2837
Ca	0.4708	0.4024		0.4443	0.0123
Rm	1.8083	1.3024		1.2372	-0.4522

## Sheet: Fig6b
	Ji			Rc			Yo			Ca			Rm
IC	PE1	PE2	IC	PE1	PE2	IC	PE1	PE2	IC	PE1	PE2	IC	PE1	PE2
58	1.7757	1.0171	17	0.0108	0.0625	32	0.1166	0.5108	33	0.7429	2.8392	21	1.3645	1.0885
61	0	0.9881	45	0.1373	1.9314	35	0.4494	1.9864	52	2.1241	0.1215	52	0.3411	0.6968
69	2.6768	1.5753	81	2.6751	0.499	57	2.8679	0.5281	58	0.2258	0	53	2.5034	2.0738
76	0.0033	0.6969				82	0.3579	0.8316	61	0.6538	0	66	0.0053	0.0717
94	0.3141	0.7865										77	0.1212	0.577

## Sheet: Fig6d
	PE1						PE2
Time	Ji	Rc	Yo	Ca	Rm		Ji	Rc	Yo	Ca	Rm
-1.1	0	0	0	0	0		0	0	0	0	0
-1.0967	0	0	0	0	0		0	0	0	0	0
-1.0933	0	0	0	0	0		0	0	0	0	0
-1.09	0	0	0	0	0		0	0	0	0	0
-1.0867	0	0	0	0	0		0	0	0	0	0
-1.0833	0	0	0	0	0		0	0	0	0	0
-1.08	0	0	0	0	0		0	0	0	0	0
-1.0767	0	0	0	0	0		0	0	0	0	0
-1.0733	0	0	0	0	0		0	0	0	0	0
-1.07	0	0	0	0	0		0	0	0	0	0
-1.0667	0	0	0	0	0		0	0	0	0	0
-1.0633	0	0	0	0	0		0	0	0	0	0
-1.06	0	0	0	0	0		0	0	0	0	0
-1.0567	0	0	0	0	0		0	0	0	0	0
-1.0533	0	0	0	0	0		0	0	0	0	0
-1.05	0	0	0	0	0		0	0	0	0	0
-1.0467	0	0	0	0	0		0	0	0	0	0
-1.0433	0	0	0	0	0		0	0	0	0	0
-1.04	0	0	0	0	0		0	0	0	0	0
-1.0367	0	0	0	0	0		0	0	0	0	0
-1.0333	0	0	0	0	0		0	0	0	0	0
-1.03	0	0	0	0	0		0	0	0	0	0
-1.0267	0	0	0	0	0		0	0	0	0	0
-1.0233	0	0	0	0	0		0	0	0	0	0
-1.02	0	0	0	0	0		0	0	0	0	0
-1.0167	0	0	0	0	0		0	0	0	0	0
-1.0133	0	0	0	0	0		0	0	0	0	0
-1.01	0	0	0	0	0		0	0	0	0	0
-1.0067	0	0	0	0	0		0	0	0	0	0
-1.0033	0	0	0	0	0		0	0	0	0	0
-1	0	0	0	0	0		0	0	0	0	0
-0.9967	0	0	0	0	0		0	0	0	0	0
-0.9933	0	0	0	0	0		0	0	0	0	0
-0.99	0	0	0	0	0		0	0	0	0	0
-0.9867	0	0	0	0	0		0	0	0	0	0
-0.9833	0	0	0	0	0		0	0	0	0	0
-0.98	0	0	0	0	0		0	0	0	0	0
-0.9767	0	0	0	0	0		0	0	0	0	0
-0.9733	0	0	0	0	0		0	0	0	0	0
-0.97	0	0	0	0	0		0	0	0	0	0
-0.9667	0	0	0	0	0		0	0	0	0	0
-0.9633	0	0	0	0	0		0	0	0	0	0
-0.96	0	0	0	0	0		0	0	0	0	0
-0.9567	0	0	0	0	0		0	0	0	0	0
-0.9533	0	0	0	0	0		0	0	0	0	0
-0.95	0	0	0	0	0		0	0	0	0	0
-0.9467	0	0	0	0	0		0	0	0	0	0
-0.9433	0	0	0	0	0		0	0	0	0	0
-0.94	0	0	0	0	0		0	0	0	0	0
-0.9367	0	0	0	0	0		0	0	0	0	0
-0.9333	0	0	0	0	0		0	0	0	0	0
-0.93	0	0	0	0	0		0	0	0	0	0
-0.9267	0	0	0	0	0		0	0	0	0	0
-0.9233	0	0	0	0	0		0	0	0	0	0
-0.92	0	0	0	0	0		0	0	0	0	0
-0.9167	0	0	0	0	0		0	0	0	0	0
-0.9133	0	0	0	0	0		0	0	0	0	0
-0.91	0	0	0	0	0		0	0	0	0	0
-0.9067	0	0	0	0	0		0	0	0	0	0
-0.9033	0	0	0	0	0		0	0	0	0	0
-0.9	0	0	0	0	0		0	0	0	0	0
-0.8967	0	0	0	0	0		0	0	0	0	0
-0.8933	0	0	0	0	0		0	0	0	0	0
-0.89	0	0	0	0	0		0	0	0	0	0
-0.8867	0	0	0	0	0		0	0	0	0	0
-0.8833	0	0	0	0	0		0	0	0	0	0
-0.88	0	0	0	0	0		0	0	0	0	0
-0.8767	0	0	0	0	0		0	0	0	0	0
-0.8733	0	0	0	0	0		0	0	0	0	0
-0.87	0	0	0	0	0		0	0	0	0	0
-0.8667	0	0	0	0	0		0	0	0	0	0
-0.8633	0	0	0	0	0		0	0	0	0	0
-0.86	0	0	0	0	0		0	0	0	0	0
-0.8567	0	0	0	0	0		0	0	0	0	0
-0.8533	0	0	0	0	0		0	0	0	0	0
-0.85	0	0	0	0	0		0	0	0	0	0
-0.8467	0	0	0	0	0		0	0	0	0	0
-0.8433	0	0	0	0	0		0	0	0	0	0
-0.84	0	0	0	0	0		0	0	0	0	0
-0.8367	0	0	0	0	0		0	0	0	0	0
-0.8333	0	0	0	0	0		0	0	0	0	0
-0.83	0	0	0	0	0		0	0	0	0	0
-0.8267	0	0	0	0	0		0	0	0	0	0
-0.8233	0	0	0	0	0		0	0	0	0	0
-0.82	0	0	0	0	0		0	0	0	0	0
-0.8167	0	0	0	0	0		0	0	0	0	0
-0.8133	0	0	0	0	0		0	0	0	0	0
-0.81	0	0	0	0	0		0	0	0	0	0
-0.8067	0	0	0	0	0		0	0	0	0	0
-0.8033	0	0	0	0	0		0	0	0	0	0
-0.8	0	0	0	0	0		0	0	0	0	0
-0.7967	0	0	0	0	0		0	0	0	0	0
-0.7933	0	0	0	0	0		0	0	0	0	0
-0.79	0	0	0	0	0		0	0	0	0	0
-0.7867	0	0	0	0	0		0	0	0	0	0
-0.7833	0	0	0	0	0		0	0	0	0	0
-0.78	0	0	0	0	0		0	0	0	0	0
-0.7767	0	0	0	0	0		0	0	0	0	0
-0.7733	0	0	0	0	0		0	0	0	0	0
-0.77	0	0	0	0	0		0	0	0	0	0
-0.7667	0	0	0	0	0		0	0	0	0	0
-0.7633	0	0	0	0	0		0	0	0	0	0
-0.76	0	0	0	0	0		0	0	0	0	0
-0.7567	0	0	0	0	0		0	0	0	0	0
-0.7533	0	0	0	0	0		0	0	0	0	0
-0.75	0	0	0	0	0		0	0	0	0	0
-0.7467	0	0	0	0	0		0	0	0	0	0
-0.7433	0	0	0	0	0		0	0	0	0	0
-0.74	0	0	0	0	0		0	0	0	0	0
-0.7367	0	0	0	0	0		0	0	0	0	0
-0.7333	0	0	0	0	0		0	0	0	0	0
-0.73	0	0	0	0	0		0	0	0	0	0
-0.7267	0	0	0	0	0		0	0	0	0	0
-0.7233	0	0	0	0	0		0	0	0	0	0
-0.72	0	0	0	0	0		0	0	0	0	0
-0.7167	0	0	0	0	0		0	0	0	0	0
-0.7133	0	0	0	0	0		0	0	0	0	0
-0.71	0	0	0	0	0		0	0	0	0	0
-0.7067	0	0	0	0	0		0	0	0	0	0
-0.7033	0	0	0	0	0		0	0	0	0	0
-0.7	0	0	0	0	0		0	0	0	0	0
-0.6967	0	0	0	0	0		0	0	0	0	0
-0.6933	0	0	0	0	0		0	0	0	0	0
-0.69	0	0	0	0	0		0	0	0	0	0
-0.6867	0	0	0	0	0		0	0	0	0	0
-0.6833	0	0	0	0	0		0	0	0	0	0
-0.68	0	0	0	0	0		0	0	0	0	0
-0.6767	0	0	0	0	0		0	0	0	0	0
-0.6733	0	0	0	0	0		0	0	0	0	0
-0.67	0	0	0	0	0		0	0	0	0	0
-0.6667	0	0	0	0	0		0	0	0	0	0
-0.6633	0	0	0	0	0		0	0	0	0	0
-0.66	0	0	0	0	0		0	0	0	0	0
-0.6567	0	0	0	0	0		0	0	0	0	0
-0.6533	0	0	0	0	0		0	0	0	0	0
-0.65	0	0	0	0	0		0	0	0	0	0
-0.6467	0	0	0	0	0		0	0	0	0	0
-0.6433	0	0	0	0	0		0	0	0	0	0
-0.64	0	0	0	0	0		0	0	0	0	0
-0.6367	0	0	0	0	0		0	0	0	0	0
-0.6333	0	0	0	0	0		0	0	0	0	0
-0.63	0	0	0	0	0		0	0	0	0	0
-0.6267	0	0	0	0	0		0	0	0	0	0
-0.6233	0	0	0	0	0		0	0	0	0	0
-0.62	0	0	0	0	0		0	0	0	0	0
-0.6167	0	0	0	0	0		0	0	0	0	0
-0.6133	0	0	0	0	0		0	0	0	0	0
-0.61	0	0	0	0	0		0	0	0	0	0
-0.6067	0	0	0	0	0		0	0	0	0	0
-0.6033	0	0	0	0	0		0	0	0	0	0
-0.6	0	0	0	0	0		0	0	0	0	0
-0.5967	0	0	0	0	0		0	0	0	0	0
-0.5933	0	0	0	0	0		0	0	0	0	0
-0.59	0	0	0	0	0		0	0	0	0	0
-0.5867	0	0	0	0	0		0	0	0	0	0
-0.5833	0	0	0	0	0		0	0	0	0	0
-0.58	0	0	0	0	0		0	0	0	0	0
-0.5767	0	0	0	0	0		0	0	0	0	0
-0.5733	0	0	0	0	0		0	0	0	0	0
-0.57	0	0	0	0	0		0	0	0	0	0
-0.5667	0	0	0	0	0		0	0	0	0	0
-0.5633	0	0	0	0	0		0	0	0	0	0
-0.56	0	0	0	0	0		0	0	0	0	0
-0.5567	0	0	0	0	0		0	0	0	0	0
-0.5533	0	0	0	0	0		0	0	0	0	0
-0.55	0	0	0	0	0		0	0	0	0	0
-0.5467	0	0	0	0	0		0	0	0	0	0
-0.5433	0	0	0	0	0		0	0	0	0	0
-0.54	0	0	0	0	0		0	0	0	0	0
-0.5367	0	0	0	0	0		0	0	0	0	0
-0.5333	0	0	0	0	0		0	0	0	0	0
-0.53	0	0	0	0	0		0	0	0	0	0
-0.5267	0	0	0	0	0		0	0	0	0	0
-0.5233	0	0	0	0	0		0	0	0	0	0
-0.52	0	0	0	0	0		0	0	0	0	0
-0.5167	0	0	0	0	0		0	0	0	0	0
-0.5133	0	0	0	0	0		0	0	0	0	0
-0.51	0	0	0	0	0		0	0	0	0	0
-0.5067	0	0	0	0	0		0	0	0	0	0
-0.5033	0	0	0	0	0		0	0	0	0	0
-0.5	0	0	0	0	0		0	0	0	0	0
-0.4967	0	0	0.0009	0	0		0	0	-0.0006	0	0
-0.4933	0	0	0.001	0	0		0	0	-0.0006	0	0
-0.49	0	0	0.001	0	0		0	0	-0.0007	0	0
-0.4867	0	0	0.001	0	0		0	0	-0.0007	0	0
-0.4833	0	0	0.001	0	0		0	0	-0.0007	0	0
-0.48	0	0	0.001	0	0		0	0	-0.0007	0	0
-0.4767	0	0	0.001	0	0		0	0	-0.0007	0	0
-0.4733	0	0	0.001	0	0		0	0	-0.0007	0	0
-0.47	0	0	0.001	0	0		0	0	-0.0007	0	0
-0.4667	0	0	0.001	0	0		0	0	-0.0007	0	0
-0.4633	0	0	0.001	0	0		0	0	-0.0007	0	0
-0.46	0	0	0.001	0	0		0	0	-0.0007	0	0
-0.4567	0	0	0.001	0	0		0	0	-0.0007	0	0
-0.4533	0.0004	0	0.001	0	0		0.0008	0	-0.0007	0	0
-0.45	0.0004	0	0.001	0	0		0.0008	0	-0.0007	0	0
-0.4467	0.0004	0	0.001	0	0		0.0008	0	-0.0007	0	0
-0.4433	0.001	0	0.0011	0	0		0.0018	0	-0.0007	0	0
-0.44	0.001	0	0.0011	0	0		0.0018	0	-0.0007	0	0
-0.4367	0.001	0	0.0011	0	0		0.0018	0	-0.0007	0	0
-0.4333	0.0011	0	0.0011	0	0		0.0019	0	-0.0008	0	0
-0.43	0.0011	0	0.0012	0	0		0.0019	0	-0.0008	0	0
-0.4267	0.0011	0	0.0012	0	0		0.0019	0	-0.0008	0	0
-0.4233	0.0011	0	0.0012	0	0		0.0019	0	-0.0008	0	0
-0.42	0.0011	0	0.0012	0	0		0.0019	0	-0.0008	0	0
-0.4167	0.0011	0	0.0012	0	0		0.0019	0	-0.0008	0	0
-0.4133	0.0011	0	0.0012	0	0		0.0019	0	-0.0008	0	0
-0.41	0.0011	0	0.0012	0	0		0.0019	0	-0.0008	0	0
-0.4067	0.0011	0	0.0012	0	0		0.0019	0	-0.0008	0	0
-0.4033	0.0011	0	0.0012	0	0		0.0019	0	-0.0008	0	0
-0.4	0.0011	0	0.0012	0	0		0.0019	0	-0.0008	0	0
-0.3967	0.0011	0	0.0012	0	0		0.0019	0	-0.0008	0	0
-0.3933	0.0005	0	0.0012	0	0		0.0009	0	-0.0008	0	0
-0.39	0.0011	0	0.0012	0	0		0.0019	0	-0.0008	0	0
-0.3867	0.0011	0	0.0012	0	0		0.002	0	-0.0008	0	0
-0.3833	0.0011	0	0.0012	0	0		0.002	0	-0.0008	0	0
-0.38	0.0011	0	0.0012	0	0		0.002	0	-0.0008	0	0
-0.3767	0.0012	0	0.0013	0	0		0.002	0	-0.0008	0	0
-0.3733	0.0012	0	0.0013	0	0		0.0021	0	-0.0009	0	0
-0.37	0.0012	0	0.0013	0	0		0.0021	0	-0.0009	0	0
-0.3667	0.0012	0	0.0013	0	0		0.0021	0	-0.0009	0	0
-0.3633	0.0012	0	0.0012	0	0		0.0021	0	-0.0008	0	0
-0.36	0.0012	0	0.0012	0	0		0.0021	0	-0.0008	0	0
-0.3567	0.0012	0	0.0012	0	0		0.0021	0	-0.0008	0	0
-0.3533	0.0012	0	0.0012	0	0		0.0021	0	-0.0008	0	0
-0.35	0.0012	0	0.0012	0	0		0.0021	0	-0.0008	0	0
-0.3467	0.0012	0	0.0012	0	0		0.0021	0	-0.0008	0	0
-0.3433	0.0012	0	0.0012	0	0		0.0021	0	-0.0008	0	0
-0.34	0.0012	0	0.0013	0	0		0.0021	0	-0.0008	0	0
-0.3367	0.0012	0	0.0013	0	0		0.0021	0	-0.0009	0	0
-0.3333	0.0012	0	0.0013	0	0		0.0021	0	-0.0009	0	0
-0.33	0.0012	0	0.0013	0	0		0.0022	0	-0.0009	0	0
-0.3267	0.0012	0	0.0013	0	0		0.0022	0	-0.0009	0	0
-0.3233	0.0012	0	0.0013	0	0.0004		0.0022	0	-0.0009	0	0.0023
-0.32	0.0012	0	0.0013	0	0.0004		0.0022	0	-0.0009	0	0.0023
-0.3167	0.0012	0	0.0014	0	0.0004		0.0022	0	-0.0009	0	0.0023
-0.3133	0.0012	0	0.0014	0	0.0004		0.0022	0	-0.0009	0	0.0023
-0.31	0.0012	0	0.0014	-0.0011	0.0004		0.0022	0	-0.0009	0.0028	0.0023
-0.3067	0.0012	0	0.0014	-0.0012	0.0005		0.0021	0	-0.001	0.0028	0.0023
-0.3033	0.0012	0	0.0014	-0.0012	0.0005		0.0021	0	-0.001	0.0029	0.0023
-0.3	0.0012	0	0.0015	-0.0012	0.0005		0.0021	0	-0.001	0.003	0.0023
-0.2967	0.0012	0	0.0015	-0.0012	0.0005		0.0021	0	-0.001	0.003	0.0024
-0.2933	0.0012	0	0.0015	-0.0013	0.0005		0.0021	0	-0.001	0.0031	0.0024
-0.29	0.0012	0	0.0015	-0.0013	0.0005		0.0021	0	-0.001	0.0031	0.0024
-0.2867	0.0012	0	0.0016	-0.0013	0.0005		0.0021	0	-0.001	0.0032	0.0024
-0.2833	0.0018	0	0.0016	-0.0013	0.0005		0.0032	0	-0.0011	0.0033	0.0024
-0.28	0.0012	0	0.0016	-0.0014	0.0005		0.0021	0	-0.0011	0.0033	0.0024
-0.2767	0.0012	0	0.0016	-0.0014	0.0005		0.0021	0	-0.0011	0.0034	0.0024
-0.2733	0.0012	0	0.0017	-0.0014	0.0005		0.0021	0	-0.0011	0.0035	0.0025
-0.27	0.0012	0	0.0017	-0.0015	0.0006		0.0021	0	-0.0011	0.0036	0.0026
-0.2667	0.0012	0	0.0017	-0.0015	0.0006		0.0021	0	-0.0011	0.0037	0.0027
-0.2633	0.0012	0	0.0017	-0.0015	0.0006		0.0021	0	-0.0012	0.0037	0.0027
-0.26	0.0018	0	0.0018	-0.0016	0.0006		0.0032	0	-0.0012	0.0038	0.0028
-0.2567	0.0018	0	0.0018	-0.0016	0.0006		0.0032	0	-0.0012	0.0039	0.0028
-0.2533	0.0018	0	0.0018	-0.0016	0.0007		0.0033	0	-0.0012	0.0039	0.0029
-0.25	0.0013	0	0.0018	-0.0016	0.0007		0.0022	0	-0.0012	0.004	0.0029
-0.2467	0.0013	0	0.0018	-0.0017	0.0007		0.0023	0	-0.0012	0.0041	0.003
-0.2433	0.0013	0	0.0019	-0.0017	0.0018		0.0023	0	-0.0013	0.0042	0.0037
-0.24	0.0013	0	0.0019	-0.0017	0.0018		0.0024	0	-0.0013	0.0042	0.0037
-0.2367	0.0014	0	0.0019	-0.0018	0.0018		0.0024	0	-0.0013	0.0043	0.0038
-0.2333	0.0014	0	0.0019	-0.0018	0.0019		0.0025	0	-0.0013	0.0044	0.0038
-0.23	0.0014	0	0.0019	-0.0018	0.0019		0.0026	0	-0.0013	0.0044	0.0039
-0.2267	0.0015	0	0.0019	-0.0018	0.0019		0.0026	0	-0.0013	0.0045	0.0039
-0.2233	0.0015	0	0.0019	-0.0019	0.0019		0.0026	0	-0.0013	0.0046	0.004
-0.22	0.0015	0	0.002	-0.0019	0.0019		0.0027	0	-0.0013	0.0046	0.004
-0.2167	0.0015	0	0.002	-0.0019	0.0019		0.0027	0	-0.0013	0.0047	0.004
-0.2133	0.0016	0	0.002	-0.0019	0.0025		0.0028	0	-0.0013	0.0047	0.0044
-0.21	0.0016	0	0.0033	-0.0019	0.0025		0.0028	0	-0.0009	0.0048	0.0045
-0.2067	0.0016	0	0.0034	-0.002	0.0025		0.0029	0	-0.0008	0.0048	0.0045
-0.2033	0.0016	0	0.0035	-0.002	0.0026		0.0029	0	-0.0008	0.0049	0.0046
-0.2	0.0017	0	0.0035	-0.002	0.0026		0.0029	0	-0.0008	0.0049	0.0046
-0.1967	0.0017	0	0.0035	-0.002	0.0026		0.0029	0	-0.0008	0.005	0.0047
-0.1933	0.0024	0	0.0036	-0.0021	0.0027		0.0018	0	-0.0008	0.005	0.0047
-0.19	0.0032	0	0.0036	-0.0021	0.0027		0.0006	0	-0.0008	0.0051	0.0048
-0.1867	0.0032	0	0.0036	-0.0021	0.0028		0.0006	0	-0.0008	0.0051	0.0049
-0.1833	0.0047	0	0.0036	-0.0021	0.0028		-0.0018	0	-0.0007	0.0052	0.0049
-0.18	0.0049	0	0.0049	-0.0021	0.0028		-0.0021	0	-0.0003	0.0052	0.005
-0.1767	0.005	0	0.005	-0.0021	0.0029		-0.0022	0	-0.0002	0.0052	0.0051
-0.1733	0.0053	0	0.0051	-0.0021	0.0029		-0.001	0	-0.0002	0.0052	0.0051
-0.17	0.006	0	0.0052	-0.0021	0.0029		0.0001	0	-0.0002	0.0052	0.0052
-0.1667	0.0061	0	0.0053	-0.0032	0.003		0.0001	0	-0.0001	0.0078	0.0053
-0.1633	0.0063	0	0.0053	-0.0032	0.003		-0.0001	0	-0.0001	0.0079	0.0054
-0.16	0.0063	0	0.0054	-0.0033	0.0031		0	0	-0.0001	0.008	0.0054
-0.1567	0.0064	0	0.0055	-0.0033	0.0036		-0.0001	0	-0.0001	0.0081	0.0058
-0.1533	0.0072	0	0.0069	-0.0033	0.0037		-0.0013	0	0.0004	0.0081	0.0059
-0.15	0.0073	0	0.007	-0.0034	0.0037		-0.0013	0	0.0005	0.0082	0.006
-0.1467	0.0073	0	0.0072	-0.0034	0.0037		-0.0011	0	0.0005	0.0083	0.006
-0.1433	0.0082	0	0.0099	-0.0034	0.0038		-0.0008	0	0.0015	0.0083	0.0061
-0.14	0.009	0	0.0102	-0.0035	0.0038		-0.0018	0	0.0015	0.0084	0.0062
-0.1367	0.0091	0	0.0115	-0.0035	0.0038		-0.0018	0	0.0009	0.0085	0.0062
-0.1333	0.0093	0	0.0131	-0.0035	0.0039		-0.0018	0	0.0014	0.0086	0.0063
-0.13	0.0093	0	0.0135	-0.0036	0.0039		-0.0017	0	0.0015	0.0087	0.0064
-0.1267	0.0093	0	0.0138	-0.0036	0.004		-0.0015	0	0.0015	0.0088	0.0065
-0.1233	0.0093	0	0.0163	-0.0048	0.0062		-0.0014	0	0.0002	0.0117	0.0078
-0.12	0.0105	0	0.0166	-0.0049	0.0063		0.0022	0	0.0002	0.012	0.008
-0.1167	0.0106	0	0.017	-0.005	0.007		0.0027	0	0.0002	0.0123	0.0084
-0.1133	0.0108	0	0.0165	-0.0051	0.0072		0.0031	0	0.0099	0.0125	0.0086
-0.11	0.0108	0	0.0168	-0.0052	0.008		0.0036	0	0.0105	0.0128	0.0112
-0.1067	0.0115	0	0.0176	-0.0037	0.0082		0.0051	0	0.017	0.013	0.0114
-0.1033	0.0117	0	0.0185	-0.0037	0.0085		0.0068	0	0.0142	0.0133	0.0116
-0.1	0.0117	0	0.0187	-0.0038	0.0112		0.0094	0	0.0179	0.0136	0.0134
-0.0967	0.0112	0	0.0193	-0.0039	0.0135		0.011	0	0.018	0.014	0.0139
-0.0933	0.0123	0	0.0197	-0.004	0.0145		0.0104	0	0.018	0.0143	0.0145
-0.09	0.0125	0	0.0201	-0.0027	0.015		0.0108	0	0.0185	0.0145	0.0148
-0.0867	0.0128	0	0.0211	-0.0011	0.0166		0.0111	0	0.0261	0.0147	0.0158
-0.0833	0.0137	0	0.0218	-0.0009	0.0171		0.0125	0	0.0239	0.015	0.0162
-0.08	0.0141	0	0.0222	-0.0007	0.018		0.0128	0	0.0247	0.0152	0.016
-0.0767	0.016	0	0.0238	0.0008	0.0207		0.016	0	0.0266	0.015	0.0176
-0.0733	0.0174	0	0.0236	0.0005	0.0235		0.0171	0	0.033	0.0203	0.0182
-0.07	0.0179	0	0.0248	0.0026	0.0245		0.0179	0	0.0403	0.0207	0.0187
-0.0667	0.0187	0	0.0256	0.0031	0.0278		0.0212	0	0.0505	0.021	0.0199
-0.0633	0.0193	0	0.0251	0.0049	0.0307		0.023	0	0.0631	0.0212	0.0203
-0.06	0.0199	0	0.0252	0.007	0.0333		0.0233	0	0.0694	0.0216	0.0216
-0.0567	0.0214	0	0.0266	0.0083	0.0406		0.0262	0	0.0724	0.0242	0.0241
-0.0533	0.023	0	0.0307	0.009	0.044		0.0301	0	0.0749	0.0267	0.0257
-0.05	0.0238	0	0.0311	0.0099	0.0483		0.0321	0	0.083	0.0271	0.0253
-0.0467	0.0245	0	0.0335	0.0113	0.0517		0.0342	0	0.0814	0.0298	0.0258
-0.0433	0.0251	0	0.0358	0.0157	0.0562		0.0353	0	0.0826	0.0303	0.0257
-0.04	0.025	0	0.0382	0.0171	0.0631		0.0356	0	0.0835	0.0312	0.0255
-0.0367	0.0254	0	0.0404	0.0198	0.0675		0.0355	0	0.0839	0.0317	0.026
-0.0333	0.0273	0	0.0426	0.0241	0.0718		0.0365	0	0.0868	0.0325	0.0263
-0.03	0.0279	0	0.0462	0.0254	0.08		0.0377	0	0.0901	0.0331	0.0265
-0.0267	0.0297	0	0.0478	0.0267	0.0858		0.0408	0	0.0939	0.0338	0.0273
-0.0233	0.031	0	0.0495	0.0326	0.0921		0.0431	0	0.0938	0.034	0.0269
-0.02	0.0331	0	0.0541	0.0345	0.0976		0.0479	0	0.0952	0.0377	0.0286
-0.0167	0.0359	0	0.0558	0.039	0.1042		0.0504	0	0.0966	0.0394	0.0274
-0.0133	0.037	0	0.0586	0.0404	0.1111		0.0537	0	0.0963	0.0465	0.0268
-0.01	0.0384	0	0.0649	0.0443	0.1161		0.0564	0	0.0854	0.0481	0.0262
-0.0067	0.0394	0	0.0687	0.0485	0.1233		0.0584	0	0.0941	0.0577	0.0249
-0.0033	0.0415	0	0.0709	0.0571	0.1294		0.0624	0	0.0952	0.0621	0.0234
0	0.0468	0	0.0741	0.0644	0.1341		0.0731	0	0.0975	0.0676	0.0228
0.0033	0.0632	0	0.0765	0.0747	0.1381		0.0913	0	0.1066	0.0706	0.0211
0.0067	0.0948	0	0.0806	0.0827	0.1443		0.1111	0	0.1142	0.0738	0.0205
0.01	0.1231	0.0192	0.0835	0.0882	0.1487		0.0813	0.0083	0.1267	0.0811	0.0212
0.0133	0.1523	0.0157	0.0976	0.0973	0.1517		0.0985	0.0051	0.1398	0.0878	0.0222
0.0167	0.1879	0.0522	0.1217	0.0993	0.1532		0.1381	0.0154	0.1515	0.0971	0.0237
0.02	0.2233	0.0859	0.1369	0.1001	0.156		0.1308	0.0306	0.1619	0.1104	0.0246
0.0233	0.2856	0.1058	0.1299	0.1097	0.1565		0.0565	0.0382	0.1626	0.1208	0.0261
0.0267	0.3241	0.1141	0.1705	0.1636	0.1589		0.0083	0.0387	0.1808	0.1264	0.0265
0.03	0.3699	0.1654	0.2189	0.2189	0.1604		-0.0294	0.0277	0.2033	0.129	0.0263
0.0333	0.4478	0.1992	0.2666	0.2805	0.1621		-0.0717	0.0203	0.2318	0.1354	0.0265
0.0367	0.5145	0.2149	0.3134	0.3438	0.1646		-0.0314	0.0114	0.2678	0.1304	0.0274
0.04	0.5826	0.2374	0.3724	0.4324	0.1631		0.0391	0.0134	0.3089	0.1331	0.0313
0.0433	0.6173	0.2618	0.4286	0.5801	0.1626		0.1067	0.0068	0.3371	0.0958	0.0378
0.0467	0.6138	0.2936	0.4561	0.6529	0.16		0.2515	0.0039	0.3861	0.0827	0.0435
0.05	0.5835	0.3288	0.4734	0.6942	0.1579		0.4109	0.004	0.5204	0.092	0.0522
0.0533	0.5736	0.3473	0.5023	0.7367	0.1546		0.4956	0.0461	0.6432	0.1001	0.0665
0.0567	0.5807	0.3399	0.518	0.7761	0.1529		0.5471	0.1123	0.6513	0.0981	0.0848
0.06	0.5841	0.3161	0.5348	0.7905	0.1503		0.5753	0.1353	0.6497	0.1058	0.0986
0.0633	0.5825	0.2908	0.5501	0.8039	0.1472		0.6058	0.1463	0.6733	0.117	0.1117
0.0667	0.5761	0.2617	0.558	0.8033	0.1415		0.6422	0.176	0.7035	0.1423	0.1194
0.07	0.5421	0.2355	0.5727	0.7473	0.1349		0.7172	0.2345	0.7359	0.234	0.1294
0.0733	0.4954	0.1942	0.604	0.6518	0.1286		0.7632	0.3092	0.7751	0.3341	0.1428
0.0767	0.4496	0.1773	0.618	0.5377	0.126		0.7451	0.3594	0.8004	0.4324	0.1822
0.08	0.4413	0.1528	0.6279	0.4594	0.1183		0.6751	0.3947	0.8796	0.4902	0.2239
0.0833	0.415	0.1033	0.6164	0.4184	0.1141		0.715	0.4009	0.8859	0.484	0.264
0.0867	0.3589	0.069	0.5878	0.3779	0.1096		0.7999	0.4059	0.893	0.4482	0.2991
0.09	0.259	0.052	0.5615	0.351	0.1049		0.9099	0.4297	0.8091	0.4634	0.3157
0.0933	0.1872	0.0382	0.5293	0.2801	0.0994		0.9207	0.4655	0.7294	0.4782	0.3326
0.0967	0.1652	-0.0019	0.4854	0.2377	0.0916		0.8404	0.4279	0.6743	0.5222	0.341
0.1	0.1315	0.0018	0.4446	0.2177	0.0874		0.787	0.3627	0.7271	0.5815	0.3506
0.1033	0.1099	0.0078	0.423	0.2093	0.0812		0.7308	0.2972	0.767	0.5872	0.3547
0.1067	0.0904	0.0144	0.4264	0.2209	0.073		0.691	0.2373	0.8115	0.5274	0.3269
0.11	0.0832	0.0139	0.4256	0.2159	0.0667		0.6927	0.2335	0.8408	0.5214	0.3047
0.1133	0.0851	0.0172	0.3846	0.1997	0.0626		0.6877	0.2173	0.8818	0.4747	0.2975
0.1167	0.0737	0.011	0.3641	0.1776	0.0583		0.7251	0.1426	0.8873	0.3919	0.2788
0.12	0.0652	-0.0032	0.3516	0.1563	0.0536		0.7563	0.1609	0.9062	0.3462	0.246
0.1233	0.0524	-0.0019	0.34	0.1553	0.0517		0.7204	0.0328	0.9448	0.3423	0.2248
0.1267	0.0404	-0.001	0.3314	0.1745	0.0491		0.6622	0.0116	0.9285	0.2884	0.2112
0.13	0.031	-0.0004	0.2768	0.1695	0.0479		0.6163	0.0049	0.9263	0.2096	0.1903
0.1333	0.032	-0.0003	0.214	0.1467	0.0481		0.6252	0.0046	0.9377	0.1177	0.1717
0.1367	0.0497	-0.0003	0.2054	0.1265	0.0474		0.5945	0.0045	0.8981	0.0871	0.1509
0.14	0.0606	-0.0003	0.2133	0.1104	0.0512		0.5656	0.0038	0.8032	0.0442	0.1391
0.1433	0.0569	-0.0002	0.2162	0.0824	0.0536		0.4861	0.0031	0.6665	0.0375	0.1249
0.1467	0.0446	-0.0002	0.2207	0.0625	0.0534		0.4105	0.0032	0.6799	0.0327	0.1124
0.15	0.0345	-0.0002	0.2185	0.0614	0.0536		0.3925	0.0024	0.7014	0.0233	0.1017
0.1533	0.0267	0	0.2018	0.0395	0.0519		0.403	0.0007	0.7169	0.0195	0.1002
0.1567	0.0189	0	0.1934	0.028	0.0515		0.4251	0	0.7919	0.0141	0.1031
0.16	0.0154	0	0.1959	0.0215	0.048		0.4037	0	0.8039	0.0148	0.1033
0.1633	0.0083	0	0.197	0.0182	0.045		0.3445	0	0.7918	0.015	0.1003
0.1667	0.0093	0	0.1786	0.0165	0.0429		0.312	0	0.7676	0.0147	0.0993
0.17	0.0029	0	0.1601	0.0124	0.0391		0.282	0	0.701	0.0147	0.0957
0.1733	0.0168	0	0.1564	0.01	0.0354		0.2687	0	0.6668	0.0144	0.0905
0.1767	0.0274	0	0.1394	0.0078	0.032		0.2354	0	0.5362	0.0141	0.0887
0.18	0.0341	0	0.1146	0.0041	0.0278		0.2208	0	0.3881	0.014	0.0916
0.1833	0.0286	0	0.0852	0.0038	0.0273		0.1985	0	0.2181	0.0133	0.0971
0.1867	0.0301	0	0.038	0.002	0.025		0.1943	0	0.1409	0.0131	0.0971
0.19	0.0231	0	0.048	0.0018	0.0212		0.1899	0	0.1198	0.0124	0.0954
0.1933	0.0097	0	0.0326	0.0016	0.0195		0.1597	0	0.1296	0.0117	0.0942
0.1967	0.0119	0	0.0638	0.0025	0.0162		0.1094	0	0.1439	0.0085	0.0924
0.2	0.0136	0	0.0811	0.0028	0.0129		0.0935	0	0.1634	0.003	0.0841
0.2033	0.0058	0	0.0704	0.0009	0.0101		0.1015	0	0.1398	0.0029	0.0755
0.2067	0.0151	0	0.0605	0.0008	0.0058		0.0804	0	0.1158	0.0027	0.0673
0.21	0.0199	0	0.0406	0.0017	0.0035		0.0591	0	0.0681	-0.0001	0.0663
0.2133	0.0204	0	0.0562	0	0.0008		0.0583	0	0.0242	0	0.064
0.2167	0.0198	0	0.0668	0	-0.0012		0.0582	0	0.013	0	0.0554
0.22	0.0165	0	0.059	0	-0.003		0.0454	0	0.0105	0	0.0517
0.2233	0.0145	0	0.0496	0	-0.0025		0.0383	0	0.0073	0	0.0529
0.2267	0.0139	0	0.0332	0	-0.0022		0.0333	0	0.0018	0	0.0511
0.23	0.0146	0	0.0315	0	-0.002		0.0346	0	0.0013	0	0.0474
0.2333	0.0173	0	0.0274	0	-0.0037		0.038	0	-0.0001	0	0.0443
0.2367	0.0152	0	0.0227	0	-0.0033		0.0348	0	-0.0017	0	0.0426
0.24	0.0099	0	0.0224	0	-0.0033		0.0259	0	-0.0017	0	0.042
0.2433	0.0075	0	0.0221	0	-0.0048		0.0197	0	-0.0017	0	0.0406
0.2467	0.0039	0	0.0207	0	-0.0043		0.0125	0	-0.0011	0	0.0393
0.25	0.0039	0	0.0203	0	-0.0031		0.0122	0	-0.0012	0	0.0371
0.2533	0.0006	0	0.02	0	-0.0016		0.0011	0	-0.0012	0	0.0338
0.2567	0.0006	0	0.0197	0	-0.0012		0.0011	0	-0.0012	0	0.0331
0.26	0	0	0.0194	0	-0.0006		0	0	-0.0012	0	0.0321
0.2633	0	0	0.0179	0	0.0021		0	0	-0.0017	0	0.0284
0.2667	0	0	0.0177	0	0.0038		0	0	-0.0016	0	0.0262
0.27	0	0	0.0174	0	0.0033		0	0	-0.0016	0	0.0265
0.2733	0	0	0.0172	0	0.0043		0	0	-0.0016	0	0.0251
0.2767	0	0	0.0169	0	0.0043		0	0	-0.0016	0	0.0249
0.28	0	0	0.0167	0	0.0043		0	0	-0.0016	0	0.0246
0.2833	0	0	0.0152	0	0.0048		0	0	-0.002	0	0.0237
0.2867	0	0	0.0151	0	0.0047		0	0	-0.002	0	0.0234
0.29	0	0	0.0149	0	0.0047		0	0	-0.002	0	0.0232
0.2933	0	0	0.0135	0	0.0046		0	0	-0.0012	0	0.0229
0.2967	0	0	0.0134	0	0.0046		0	0	-0.0012	0	0.0227
0.3	0	0	0.0133	0	0.0045		0	0	-0.0012	0	0.0224
0.3033	0	0	0.0132	0	0.0044		0	0	-0.0012	0	0.0221
0.3067	0	0	0.0131	0	0.0044		0	0	-0.0012	0	0.0219
0.31	0	0	0.0129	0	0.0043		0	0	-0.0012	0	0.0216
0.3133	0	0	0.0128	0	0.0043		0	0	-0.0012	0	0.0215
0.3167	0	0	0.0115	0	0.0043		0	0	-0.0017	0	0.0214
0.32	0	0	0.0114	0	0.0043		0	0	-0.0017	0	0.0212
0.3233	0	0	0.0112	0	0.0042		0	0	-0.0016	0	0.0211
0.3267	0	0	0.0111	0	0.0042		0	0	-0.0016	0	0.021
0.33	0	0	0.011	0	0.0042		0	0	-0.0015	0	0.0211
0.3333	0	0	0.0109	0	0.0042		0	0	-0.0015	0	0.0211
0.3367	0	0	0.0108	0	0.0042		0	0	-0.0015	0	0.0211
0.34	0	0	0.0107	0	0.0042		0	0	-0.0015	0	0.021
0.3433	0	0	0.0106	0	0.0042		0	0	-0.0014	0	0.0209
0.3467	0	0	0.0105	0	0.0041		0	0	-0.0014	0	0.0207
0.35	0	0	0.0104	0	0.0041		0	0	-0.0014	0	0.0205
0.3533	0	0	0.0093	0	0.0041		0	0	-0.0006	0	0.0204
0.3567	0	0	0.0092	0	0.004		0	0	-0.0006	0	0.0202
0.36	0	0	0.0092	0	0.004		0	0	-0.0007	0	0.02
0.3633	0	0	0.0091	0	0.004		0	0	-0.0007	0	0.0198
0.3667	0	0	0.009	0	0.0039		0	0	-0.0007	0	0.0196
0.37	0	0	0.009	0	0.0039		0	0	-0.0007	0	0.0195
0.3733	0	0	0.0089	0	0.0038		0	0	-0.0007	0	0.0192
0.3767	0	0	0.0088	0	0.0037		0	0	-0.0007	0	0.0189
0.38	0	0	0.0088	0	0.0037		0	0	-0.0007	0	0.0188
0.3833	0	0	0.0087	0	0.0037		0	0	-0.0007	0	0.0189
0.3867	0	0	0.0087	0	0.0037		0	0	-0.0007	0	0.0189
0.39	0	0	0.0086	0	0.0037		0	0	-0.0006	0	0.0188
0.3933	0	0	0.0086	0	0.0032		0	0	-0.0006	0	0.0164
0.3967	0	0	0.0085	0	0.0032		0	0	-0.0006	0	0.0163
0.4	0	0	0.0085	0	0.0032		0	0	-0.0006	0	0.0162
0.4033	0	0	0.0084	0	0.0031		0	0	-0.0006	0	0.0161
0.4067	0	0	0.0084	0	0.0031		0	0	-0.0006	0	0.0159
0.41	0	0	0.0083	0	0.0027		0	0	-0.0006	0	0.0135
0.4133	0	0	0.0083	0	0.0026		0	0	-0.0006	0	0.0134
0.4167	0	0	0.0083	0	0.0022		0	0	-0.0006	0	0.0111
0.42	0	0	0.0082	0	0.0026		0	0	-0.0006	0	0.0134
0.4233	0	0	0.0082	0	0.0026		0	0	-0.0006	0	0.0134
0.4267	0	0	0.0081	0	0.0026		0	0	-0.0006	0	0.0134
0.43	0	0	0.0081	0	0.0026		0	0	-0.0006	0	0.0134
0.4333	0	0	0.008	0	0.0026		0	0	-0.0006	0	0.0134
0.4367	0	0	0.0079	0	0.0026		0	0	-0.0006	0	0.0134
0.44	0	0	0.0079	0	0.0026		0	0	-0.0006	0	0.0133
0.4433	0	0	0.0078	0	0.0026		0	0	-0.0006	0	0.0132
0.4467	0	0	0.0078	0	0.0026		0	0	-0.0006	0	0.0133
0.45	0	0	0.0077	0	0.0026		0	0	-0.0006	0	0.0133
0.4533	0	0	0.0077	0	0.0026		0	0	-0.0006	0	0.0134
0.4567	0	0	0.0076	0	0.0026		0	0	-0.0006	0	0.0134
0.46	0	0	0.0076	0	0.0026		0	0	-0.0006	0	0.0134
0.4633	0	0	0.0075	0	0.0026		0	0	-0.0006	0	0.0134
0.4667	0	0	0.0075	0	0.0026		0	0	-0.0006	0	0.0134
0.47	0	0	0.0074	0	0.0026		0	0	-0.0007	0	0.0132
0.4733	0	0	0.0074	0	0.0026		0	0	-0.0007	0	0.0132
0.4767	0	0	0.0073	0	0.0026		0	0	-0.0007	0	0.0131
0.48	0	0	0.0073	0	0.0026		0	0	-0.0007	0	0.0131
0.4833	0	0	0.0074	0	0.0025		0	0	-0.0008	0	0.013
0.4867	0	0	0.0073	0	0.0025		0	0	-0.0007	0	0.0129
0.49	0	0	0.0072	0	0.0025		0	0	-0.0007	0	0.0128
0.4933	0	0	0.0071	0	0.0021		0	0	-0.0007	0	0.0106
0.4967	0	0	0.007	0	0.0021		0	0	-0.0007	0	0.0105
0.5	0	0	0.0058	0	0.002		0	0	0.0001	0	0.0105
0.5033	0	0	0.0058	0	0.002		0	0	0.0001	0	0.0104
0.5067	0	0	0.0058	0	0.002		0	0	0	0	0.0104
0.51	0	0	0.0057	0	0.002		0	0	0	0	0.0103
0.5133	0	0	0.0057	0	0.002		0	0	0	0	0.0102
0.5167	0	0	0.0056	0	0.002		0	0	0	0	0.01
0.52	0	0	0.0056	0	0.0019		0	0	0	0	0.0099
0.5233	0	0	0.0055	0	0.0019		0	0	0	0	0.0099
0.5267	0	0	0.0055	0	0.0019		0	0	0	0	0.0098
0.53	0	0	0.0054	0	0.0019		0	0	0	0	0.0098
0.5333	0	0	0.0054	0	0.0019		0	0	0	0	0.0097
0.5367	0	0	0.0054	0	0.0019		0	0	0	0	0.0096
0.54	0	0	0.0053	0	0.0019		0	0	-0.0001	0	0.0095
0.5433	0	0	0.0053	0	0.0018		0	0	-0.0001	0	0.0094
0.5467	0	0	0.0052	0	0.0018		0	0	-0.0001	0	0.0093
0.55	0	0	0.0052	0	0.0018		0	0	-0.0001	0	0.0092
0.5533	0	0	0.0052	0	0.0018		0	0	-0.0001	0	0.0091
0.5567	0	0	0.0051	0	0.0018		0	0	-0.0001	0	0.0091
0.56	0	0	0.0051	0	0.0018		0	0	-0.0001	0	0.0091
0.5633	0	0	0.005	0	0.0018		0	0	-0.0001	0	0.0091
0.5667	0	0	0.005	0	0.0018		0	0	-0.0001	0	0.009
0.57	0	0	0.0049	0	0.0017		0	0	-0.0001	0	0.0089
0.5733	0	0	0.0049	0	0.0017		0	0	-0.0002	0	0.0089
0.5767	0	0	0.0048	0	0.0017		0	0	-0.0002	0	0.0088
0.58	0	0	0.0048	0	0.0017		0	0	-0.0002	0	0.0088
0.5833	0	0	0.0047	0	0.0017		0	0	-0.0002	0	0.0088
0.5867	0	0	0.0034	0	0.0017		0	0	-0.0006	0	0.0088
0.59	0	0	0.0034	0	0.0017		0	0	-0.0007	0	0.0088
0.5933	0	0	0.0033	0	0.0013		0	0	-0.0007	0	0.0067
0.5967	0	0	0.0033	0	0.0013		0	0	-0.0007	0	0.0067
0.6	0	0	0.0033	0	0.0017		0	0	-0.0007	0	0.0088
0.6033	0	0	0.0033	0	0.0017		0	0	-0.0007	0	0.0088
0.6067	0	0	0.0033	0	0.0022		0	0	-0.0007	0	0.0111
0.61	0	0	0.0032	0	0.0022		0	0	-0.0007	0	0.0111
0.6133	0	0	0.0032	0	0.0022		0	0	-0.0007	0	0.0112
0.6167	0	0	0.0032	0	0.0022		0	0	-0.0007	0	0.0112
0.62	0	0	0.0031	0	0.0022		0	0	-0.0007	0	0.0112
0.6233	0	0	0.0031	0	0.0022		0	0	-0.0007	0	0.0112
0.6267	0	0	0.0031	0	0.0022		0	0	-0.0007	0	0.0113
0.63	0	0	0.0031	0	0.0022		0	0	-0.0007	0	0.0113
0.6333	0	0	0.0031	0	0.0022		0	0	-0.0007	0	0.0113
0.6367	0	0	0.0032	0	0.0022		0	0	-0.0006	0	0.0113
0.64	0	0	0.0032	0	0.0022		0	0	-0.0006	0	0.0113
0.6433	0	0	0.0032	0	0.0022		0	0	-0.0006	0	0.0113
0.6467	0	0	0.0032	0	0.0022		0	0	-0.0006	0	0.0114
0.65	0	0	0.0032	0	0.0023		0	0	-0.0006	0	0.0115
0.6533	0	0	0.0032	0	0.0023		0	0	-0.0006	0	0.0116
0.6567	0	0	0.0032	0	0.0023		0	0	-0.0006	0	0.0118
0.66	0	0	0.0032	0	0.0023		0	0	-0.0006	0	0.0119
0.6633	0	0	0.0031	0	0.0023		0	0	-0.0006	0	0.0119
0.6667	0	0	0.0031	0	0.0023		0	0	-0.0006	0	0.0119
0.67	0	0	0.0031	0	0.0023		0	0	-0.0006	0	0.0119
0.6733	0	0	0.0031	0	0.0023		0	0	-0.0006	0	0.0119
0.6767	0	0	0.0031	0	0.0023		0	0	-0.0006	0	0.012
0.68	0	0	0.003	0	0.0023		0	0	-0.0006	0	0.012
0.6833	0	0	0.003	0	0.0024		0	0	-0.0006	0	0.012
0.6867	0	0	0.003	0	0.0023		0	0	-0.0006	0	0.012
0.69	0	0	0.003	0	0.0023		0	0	-0.0006	0	0.0119
0.6933	0	0	0.0029	0	0.0023		0	0	-0.0006	0	0.0119
0.6967	0	0	0.0016	0	0.0023		0	0	-0.0011	0	0.0119
0.7	0	0	0.0016	0	0.0023		0	0	-0.0011	0	0.0118
0.7033	0	0	0.0016	0	0.0023		0	0	-0.0011	0	0.0117
0.7067	0	0	0.0016	0	0.0023		0	0	-0.0011	0	0.0115
0.71	0	0	0.0016	0	0.0022		0	0	-0.0011	0	0.0114
0.7133	0	0	0.0016	0	0.0018		0	0	-0.0011	0	0.0092
0.7167	0	0	0.0016	0	0.0018		0	0	-0.0011	0	0.0092
0.72	0	0	0.0016	0	0.0018		0	0	-0.0011	0	0.0092
0.7233	0	0	0.0016	0	0.0018		0	0	-0.001	0	0.0091
0.7267	0	0	0.0016	0	0.0018		0	0	-0.001	0	0.0091
0.73	0	0	0.0015	0	0.0018		0	0	-0.001	0	0.0091
0.7333	0	0	0.0015	0	0.0018		0	0	-0.001	0	0.0092
0.7367	0	0	0.0015	0	0.0018		0	0	-0.001	0	0.0093
0.74	0	0	0.0015	0	0.0018		0	0	-0.001	0	0.0094
0.7433	0	0	0.0015	0	0.0018		0	0	-0.001	0	0.0094
0.7467	0	0	0.0015	0	0.0018		0	0	-0.001	0	0.0093
0.75	0	0	0.0015	0	0.0018		0	0	-0.001	0	0.0093
0.7533	0	0	0.0015	0	0.0018		0	0	-0.001	0	0.0093
0.7567	0	0	0.0015	0	0.0018		0	0	-0.001	0	0.0094
0.76	0	0	0.0015	0	0.0019		0	0	-0.001	0	0.0095
0.7633	0	0	0.0015	0	0.0019		0	0	-0.001	0	0.0096
0.7667	0	0	0.0015	0	0.0019		0	0	-0.001	0	0.0096
0.77	0	0	0.0015	0	0.0019		0	0	-0.001	0	0.0096
0.7733	0	0	0.0014	0	0.0019		0	0	-0.001	0	0.0097
0.7767	0	0	0.0014	0	0.0019		0	0	-0.001	0	0.0098
0.78	0	0	0.0014	0	0.0019		0	0	-0.001	0	0.0099
0.7833	0	0	0.0014	0	0.002		0	0	-0.001	0	0.01
0.7867	0	0	0.0014	0	0.0024		0	0	-0.001	0	0.0124
0.79	0	0	0.0014	0	0.0024		0	0	-0.0009	0	0.0125
0.7933	0	0	0.0014	0	0.0025		0	0	-0.0009	0	0.0127
0.7967	0	0	0.0014	0	0.0025		0	0	-0.0009	0	0.0128
0.8	0	0	0.0014	0	0.0025		0	0	-0.0009	0	0.0129
0.8033	0	0	0.0014	0	0.0025		0	0	-0.0009	0	0.013
0.8067	0	0	0.0014	0	0.0031		0	0	-0.0009	0	0.0157
0.81	0	0	0.0014	0	0.0031		0	0	-0.0009	0	0.0158
0.8133	0	0	0.0013	0	0.0031		0	0	-0.0009	0	0.0159
0.8167	0	0	0.0013	0	0.0031		0	0	-0.0009	0	0.016
0.82	0	0	0.0013	0	0.0031		0	0	-0.0009	0	0.016
0.8233	0	0	0.0013	0	0.0032		0	0	-0.0009	0	0.0161
0.8267	0	0	0.0013	0	0.0032		0	0	-0.0009	0	0.0162
0.83	0	0	0.0013	0	0.0032		0	0	-0.0009	0	0.0163
0.8333	0	0	0.0013	0	0.0032		0	0	-0.0009	0	0.0162
0.8367	0	0	0.0013	0	0.0032		0	0	-0.0009	0	0.0163
0.84	0	0	0.0013	0	0.0032		0	0	-0.0009	0	0.0164
0.8433	0	0	0.0013	0	0.0032		0	0	-0.0009	0	0.0165
0.8467	0	0	0.0013	0	0.0033		0	0	-0.0009	0	0.0166
0.85	0	0	0.0013	0	0.0033		0	0	-0.0009	0	0.0167
0.8533	0	0	0.0013	0	0.0033		0	0	-0.0009	0	0.0167
0.8567	0	0	0.0013	0	0.0033		0	0	-0.0008	0	0.0168
0.86	0	0	0.0012	0	0.0033		0	0	-0.0008	0	0.0169
0.8633	0	0	0.0012	0	0.0033		0	0	-0.0008	0	0.0169
0.8667	0	0	0.0012	0	0.0033		0	0	-0.0008	0	0.017
0.87	0	0	0.0012	0	0.0034		0	0	-0.0008	0	0.0171
0.8733	0	0	0.0012	0	0.0034		0	0	-0.0008	0	0.0172
0.8767	0	0	0.0012	0	0.0034		0	0	-0.0008	0	0.0173
0.88	0	0	0.0012	0	0.0034		0	0	-0.0008	0	0.0173
0.8833	0	0	0.0012	0	0.0034		0	0	-0.0008	0	0.0173
0.8867	0	0	0.0012	0	0.0034		0	0	-0.0008	0	0.0173
0.89	0	0	0.0012	0	0.0034		0	0	-0.0008	0	0.0173
0.8933	0	0	0.0012	0	0.0034		0	0	-0.0008	0	0.0172
0.8967	0	0	0.0012	0	0.0033		0	0	-0.0008	0	0.0171
0.9	0	0	0.0012	0	0.0033		0	0	-0.0008	0	0.0169

## Sheet: Fig6e
	PE1						PE2
Freq	Ji	Rc	Yo	Ca	Rm		Ji	Rc	Yo	Ca	Rm
1	0	0	0	0	0		0	0	0	0	0
2	0	0	0.3254	0	0		0	0	0	0	0
3	0	0	0.8721	0	0		0	0	0.102	0	0
4	0.1037	0	0.7913	0	0.1531		0.183	0	0.1683	0	0.7818
5	0.0812	0	0.7314	0	0.2185		0.1434	0	0	0	1.1161
6	0.229	0	1.1346	0	0.3823		0.4043	0	0.1014	0.8105	0.7789
7	0.4996	0	1.2106	0	0.5543		0.9862	0	0.0918	1.1827	0.7668
8	0.4346	0	1.0923	0	0.5898		0.6122	0	0.1182	1.3914	0.8501
9	0.3634	0	0.9434	0	0.7097		0.4646	0	0.1384	1.1879	0.5142
10	0.5041	0	0.9371	0	0.7179		0.5364	0	0.187	0.7505	0.2926
11	0.6922	0	1.0608	0.8416	0.9796		0.8639	0	0.7367	0.3763	0.2778
12	0.8004	0	0.9847	1.3833	1.2081		0.8888	0	1.4261	0.3872	0.1487
13	0.7357	0	0.9662	1.6264	1.3168		0.8711	0	1.7236	0.8478	0.1193
14	0.6429	0	0.9149	1.5621	1.2667		0.6432	0	1.9465	0.8071	0.1526
15	0.5255	0	0.6965	1.4632	1.1777		0.4774	0	1.9023	0.8245	0.1763
16	0.4239	0	0.6136	1.3148	1.1769		0.486	0	1.7185	1.1624	0.1902
17	0.3629	0	0.5436	1.197	1.2418		0.5657	0	1.622	1.6487	0.2168
18	0.302	0	0.3536	1.0119	1.3207		0.6408	0	1.3892	2.0867	0.5392
19	0.2548	0	0.1011	0.805	1.3491		0.5187	0	1.0751	2.3757	0.6745
20	0.2313	0	0	0.5715	1.3887		0.4835	0	0.7689	2.5234	0.7592
21	0.2966	0	0	0.3971	1.4307		0.564	0	0.7441	2.7504	0.7669
22	0.3331	0	0	0.3933	1.43		0.5582	0	0.7094	3.0095	0.9005
23	0.3416	0	0.2031	0.3088	1.3529		0.645	0	0.7863	3.0523	0.9893
24	0.3047	0	0.2463	0.3295	1.1884		0.6166	0	0.7599	2.8816	1.1349
25	0.228	0	0.2655	0.6025	0.847		0.4026	0	0.8561	2.7068	1.4056
26	0.2105	0	0.4152	0.5843	0.6202		0.3717	0	0.9245	2.4063	1.5398
27	0.1714	0	0.3857	0.6277	0.4274		0.3026	0	0.9155	2.1483	1.6024
28	0.1207	0	0.3286	0.6801	0.4097		0.2131	0	0.9068	1.853	1.6585
29	0.0871	0	0.2966	0.7521	0.395		0.1538	0	0.9091	1.8087	1.6477
30	0.0798	0	0.3829	0.7415	0.3347		0.141	0	0.8827	1.8699	1.6103
31	0.0182	0	0.373	0.7098	0.2845		0.211	0	0.8345	1.8082	1.5475
32	0.0183	0	0.3727	0.6266	0.1822		0.2126	0	0.8744	1.7662	1.4409
33	0.0211	0	0.4062	0.4057	0.1837		0.2452	0	1.0051	1.637	1.3364
34	0.024	0	0.4305	0.35	0.2151		0.279	0	1.0299	1.514	1.2628
35	0.0264	0	0.4964	0.3399	0.293		0.3068	0	1.1354	1.4151	1.1897
36	0.0256	0	0.5392	0.3706	0.4012		0.2979	0	1.1489	1.3305	1.1192
37	0.0233	0	0.5955	0.3604	0.4967		0.2706	0	1.088	1.2326	1.1073
38	0.0214	0	0.6171	0.3487	0.515		0.2487	0	0.9171	1.1115	1.0861
39	0.0224	0	0.6043	0.2915	0.4862		0.26	0	0.8093	1.0374	1.102
40	0.0213	0	0.622	0.2924	0.394		0.2472	0	0.715	0.9678	1.1118
41	0.0209	0	0.6402	0.2489	0.269		0.2429	0	0.6678	0.8455	1.0719
42	0.0226	0	0.6188	0	0.1557		0.2632	0	0.5228	0.687	1.0641
43	0.0224	0	0.6492	0	0		0.2608	0	0.1019	0.37	1.0365
44	0.023	0	0.6648	0	0		0.2677	0	0.1097	0	0.9823
45	0.0196	0	0.6627	0	0		0.228	0	0.1124	0	0.9406
46	0.0202	0	0.6952	0	0		0.2344	0.0151	0.1206	0	0.9092
47	0.0196	0	0.7201	0	0		0.2351	0.0149	0.1212	0	0.878
48	0.0209	0	0.7418	0	0.0178		0.2472	0.0168	0.1215	0	0.8458
49	0.0213	0	0.7458	0	0.0545		0.247	0.0166	0.1249	0	0.8051
50	0.0227	0	0.741	0	0.0694		0.2635	0.0165	0.1353	0	0.7686
51	0.0235	0	0.6998	0	0.0614		0.2726	0.017	0.1287	0	0.7166
52	0.105	0	0.6957	0	0.0552		0.3677	0.0187	0.552	0	0.6734
53	0.1302	0	0.6983	0	0.0648		0.4341	0.0208	0.6349	0	0.6352
54	0.2958	0	0.6915	0	0.0698		0.4885	0.0225	0.7824	0.3659	0.6039
55	0.3775	0	0.6734	0	0.0774		0.5073	0.0239	0.8474	0.4293	0.4933
56	0.3866	0	0.6466	0	0.0772		0.4699	0.0247	0.9548	0.49	0.4967
57	0.4226	0	0.6794	0	0.0793		0.5284	0.0234	1.1418	0.523	0.4048
58	0.4374	0	0.6737	0	0.0809		0.5789	0.0212	1.1791	0.5701	0.4133
59	0.4343	0.1432	0.6918	0	0.0848		0.6429	0.0618	1.2123	0.6389	0.4333
60	0.4333	0.1356	0.6959	0.1926	0.0778		0.6234	0.0586	1.2582	0.6901	0.3975
61	0.4549	0.1444	0.6958	0.4159	0.084		0.5664	0.0624	1.2661	0.7005	0.4291
62	0.4643	0.1659	0.6542	0.4889	0.0893		0.5845	0.0735	1.2823	0.7304	0.4562
63	0.4713	0.1785	0.6551	0.5442	0.0973		0.6201	0.0801	1.2629	0.7563	0.4972
64	0.4894	0.1952	0.6435	0.6016	0.0951		0.6305	0.0978	1.2293	0.7745	0.486
65	0.5091	0.2919	0.6553	0.6195	0.0914		0.5872	0.1032	1.2784	0.7604	0.4669
66	0.5067	0.327	0.6729	0.65	0.096		0.6043	0.1002	1.282	0.7583	0.477
67	0.5864	0.3635	0.6605	0.6451	0.0943		0.5451	0.1025	1.5036	0.7519	0.4788
68	0.6301	0.3716	0.6603	0.6565	0.0932		0.5979	0.1089	1.5827	0.7319	0.4759
69	0.6711	0.3635	0.6616	0.6835	0.0939		0.6698	0.1088	1.5937	0.7201	0.4797
70	0.726	0.3767	0.7183	0.6188	0.0946		0.7239	0.1059	1.5733	0.7041	0.4832
71	0.7888	0.4072	0.7347	0.5907	0.096		0.7908	0.1092	1.5798	0.7024	0.4903
72	0.8416	0.4086	0.748	0.5765	0.0948		0.8672	0.1143	1.631	0.706	0.4844
73	0.9018	0.446	0.708	0.5599	0.0945		1.0135	0.1225	1.6507	0.6903	0.4656
74	0.9517	0.4722	0.7437	0.5535	0.0867		1.1501	0.1248	1.6342	0.6593	0.4426
75	0.9846	0.4772	0.7259	0.5309	0.0794		1.2829	0.1081	1.6289	0.6404	0.4057
76	0.9995	0.4942	0.7363	0.5261	0.0743		1.3749	0.1116	1.6438	0.6164	0.3795
77	1.0223	0.5178	0.7345	0.5457	0.0726		1.4304	0.1039	1.6654	0.5965	0.3708
78	1.0366	0.525	0.7425	0.5431	0.0793		1.3909	0.1054	1.6727	0.5673	0.3666
79	1.0532	0.536	0.7597	0.648	0.0782		1.3903	0.1095	1.6799	0.5769	0.3583
80	1.0722	0.5398	0.7808	0.7702	0.0776		1.5416	0.1045	1.7106	0.6275	0.3587
81	1.1371	0.5473	0.7881	0.8248	0.0882		1.6447	0.0997	1.6877	0.6852	0.3774
82	1.1277	0.563	0.7987	0.8825	0.0888		1.8349	0.093	1.6634	0.6629	0.3644
83	1.1198	0.5477	0.794	0.8999	0.0841		1.8723	0.0961	1.678	0.6581	0.3333
84	1.1639	0.5513	0.792	0.9959	0.0817		1.8895	0.0978	1.7189	0.6483	0.3139
85	1.1361	0.5546	0.7821	1.0392	0.0575		1.804	0.0974	1.747	0.6369	0.2909
86	1.1096	0.5468	0.7865	1.1327	0.0346		1.8752	0.0895	1.7152	0.6028	0.0196
87	1.0847	0.5355	0.7787	1.2201	0.0357		1.888	0.4913	1.6715	0.5916	0.0202
88	1.0962	0.5357	0.7766	1.3099	0.0372		1.8551	0.5273	1.6285	0.5962	0.0211
89	1.0797	0.5308	0.7811	1.3604	0.0383		1.73	0.5455	1.5808	0.6245	0.0217
90	1.0871	0.5297	0.7916	1.3949	0.0389		1.6915	0.556	1.5293	0.6444	0.0221
91	1.1068	0.5241	0.8037	1.4202	0.039		1.6674	0.5773	1.5034	0.5884	0.0221
92	1.1058	0.5211	0.8398	1.4108	0.0388		1.6657	0.5848	1.5114	0.5616	0.022
93	1.1032	0.5223	0.8157	1.4071	0.0391		1.7069	0.6067	1.5268	0.4997	0.0222
94	1.1129	0.5343	0.8147	1.5503	0.0396		1.7807	0.6268	1.5515	0.4281	0.0225
95	1.1043	0.5451	0.8175	1.5421	0.0401		1.8297	0.6473	1.619	0.4243	0.0228
96	1.1141	0.5579	0.8158	1.5243	0.0406		1.8715	0.6686	1.6458	0.4388	0.0231
97	1.1017	0.5624	0.823	1.5301	0.0404		1.9129	0.6615	1.6543	0.4483	0.023
98	1.0976	0.5839	0.8348	1.5138	0.0394		2.0582	0.6837	1.6572	0.4772	0.0224
99	1.075	0.6147	0.8598	1.4829	0.0389		2.0689	0.7237	1.6701	0.4892	0.0222
100	1.0657	0.6445	0.8751	1.4732	0.0378		1.9869	0.7668	1.7059	0.5688	0.0215
101	1.0504	0.6539	0.8842	1.4718	0.0372		1.8485	0.8008	1.6959	0.5834	0.0212
102	1.0574	0.6584	0.8881	1.5136	0.0369		1.8684	0.8648	1.6883	0.4994	0.021
103	1.0672	0.6727	0.8962	1.5491	0.0365		1.8719	0.9167	1.6928	0.5576	0.0208
104	1.0804	0.6821	0.8979	1.5758	0.0365		1.7524	0.9283	1.6866	0.586	0.0208
105	1.096	0.6871	0.8693	1.6036	0.0363		1.6896	0.9595	1.6626	0.585	0.0207
106	1.1019	0.7024	0.8518	1.6424	0.0355		1.6659	1.062	1.6147	0.5899	0.0202
107	1.1154	0.7238	0.9088	1.7007	0.0349		1.6502	1.1027	1.553	0.6059	0.0199
108	1.1271	0.7467	0.9091	1.7209	0.0351		1.6592	1.1573	1.5118	0.6166	0.02
109	1.1374	0.7648	0.862	1.7414	0.035		1.6531	1.2136	1.4413	0.627	0.02
110	1.1495	0.7577	0.8572	1.7644	0.0348		1.6474	1.1993	1.3804	0.6393	0.0199
111	1.1559	0.7576	0.8596	1.7851	0.0341		1.6333	1.2927	1.404	0.6486	0.0195
112	1.1691	0.7607	0.8335	1.8086	0.0339		1.6086	1.3091	1.4591	0.6649	0.0193
113	1.1561	0.7718	0.8081	1.8312	0.0337		1.6233	1.3318	1.4852	0.6595	0.0192
114	1.1529	0.7754	0.8025	1.8511	0.0337		1.6201	1.3545	1.4968	0.6548	0.0192
115	1.1502	0.7841	0.7954	1.8578	0.0336		1.6186	1.3864	1.5451	0.641	0.0191
116	1.1508	0.791	0.7806	1.8746	0.0335		1.631	1.4081	1.5315	0.6606	0.019
117	1.14	0.7914	0.7898	1.9046	0.034		1.6227	1.3625	1.5547	0.6676	0.0193
118	1.1336	0.8031	0.7885	1.9311	0.0352		1.6036	1.4098	1.5701	0.7177	0.02
119	1.1339	0.8077	0.7699	1.9543	0.0357		1.6876	1.3926	1.568	0.6813	0.0202
120	1.1345	0.7605	0.7656	1.9373	0.0357		1.6778	1.3755	1.6515	0.6665	0.0202
121	1.135	0.7543	0.7591	1.9412	0.0353		1.6408	1.3568	1.6606	0.6495	0.02
122	1.1308	0.7521	0.7535	1.9502	0.0344		1.5337	1.3419	1.6356	0.641	0.0194
123	1.1301	0.7541	0.7475	1.958	0.0336		1.7224	1.3385	1.6102	0.6268	0.019
124	1.1306	0.7544	0.741	1.946	0.0331		1.7137	1.3363	1.6312	0.6348	0.0187
125	1.1312	0.7545	0.7389	1.9504	0.0326		1.7118	1.3234	1.6569	0.6388	0.0184
126	1.1335	0.7839	0.7318	1.9543	0.0319		1.6913	1.3253	1.6634	0.6362	0.018
127	1.1353	0.7827	0.7337	1.961	0.0315		1.7117	1.3259	1.6719	0.6374	0.0178
128	1.1338	0.7814	0.7274	1.9626	0.0308		1.6957	1.3269	1.6841	0.6539	0.0173
129	1.1342	0.7802	0.7268	1.9592	0.03		1.68	1.329	1.6882	0.6746	0.0168
130	1.1406	0.7797	0.725	1.9531	0.0295		1.6501	1.3277	1.7113	0.6949	0.0166
131	1.1501	0.7828	0.7298	1.9566	0.0292		1.6396	1.3214	1.7019	0.7145	0.0164
132	1.1621	0.7828	0.7317	1.961	0.0298		1.6441	1.3133	1.7075	0.7109	0.0167
133	1.1459	0.7878	0.7339	1.9764	0.0292		1.6258	1.3225	1.7257	0.713	0.0164
134	1.1248	0.7914	0.7263	1.9942	0.0288		1.6361	1.3226	1.746	0.7049	0.0161
135	1.1123	0.7915	0.7252	2.0085	0.0283		1.6461	1.3444	1.7619	0.7027	0.0159
136	1.1046	0.7899	0.7246	2.0177	0.0281		1.6774	1.3501	1.7821	0.6985	0.0158
137	1.1001	0.7882	0.7263	2.0372	0.0279		1.7006	1.3545	1.8214	0.6934	0.0157
138	1.0976	0.7874	0.7232	2.0505	0.0279		1.7236	1.3588	1.8172	0.6897	0.0157
139	1.0959	0.7868	0.718	2.0636	0.0279		1.7441	1.3527	1.8152	0.6408	0.0157
140	1.0986	0.7916	0.7138	2.0697	0.028		1.7714	1.3519	1.821	0.6334	0.0157
141	1.0978	0.7848	0.71	2.0892	0.0282		1.7919	1.3536	1.8562	0.6253	0.0158
142	1.171	0.7839	0.7062	2.1218	0.0159		1.8118	1.3375	1.8518	0.6194	0.0085
143	1.17	0.7845	0.7116	2.1525	0.0162		1.8289	1.3273	1.8738	0.7005	0.0087
144	1.1532	0.7891	0.7183	2.1955	0.0164		1.8707	1.3153	1.8737	0.7229	0.0088
145	1.152	0.8047	0.7166	2.2277	0.0168		2.0399	1.3118	1.9	0.8581	0.009
146	1.1469	0.8202	0.7144	2.2571	0.0173		2.08	1.3065	1.9303	0.8939	0.0093
147	1.2365	0.8379	0.7153	2.2735	0.0178		2.1288	1.3167	1.9649	0.9394	0.0096
148	1.331	0.8573	0.7471	2.2836	0.0184		2.1709	1.3649	2.1197	0.9889	0.0099
149	1.381	0.8753	0.7567	2.2522	0.0193		2.1963	1.4285	2.1517	1.1412	0.0104
150	1.4796	0.8748	0.8495	2.3551	0.0222		2.3406	1.5707	2.0824	1.2456	0.0119

## Sheet: Fig7b
Trial	Projection value
1	43116
2	57531
3	50306
4	29957
5	21301
6	49396
7	1958
8	33235
9	50337
10	43503
11	45557
12	49737
13	34244
14	31334
15	29222
16	31936
17	46023
18	45687
19	50549
20	41281
21	42774
22	33225
23	35441
24	44239
25	33670
26	55696
27	21876
28	38176
29	19616
30	33231
31	45744
32	32908
33	28861
34	15385
35	51239
36	69099
37	58728
38	55633
39	40695
40	38584
41	42415
42	38439
43	52633
44	36302
45	38276
46	46528
47	44411
48	47646
49	40583
50	62636
51	20150
52	73571
53	32573
54	67815
55	59924
56	26846
57	31801
58	19899
59	35727
60	44531
61	29235
62	37136
63	39859
64	29833
65	24206
66	59415
67	43258
68	26033
69	35186
70	34151
71	50204
72	56917
73	24895
74	42650
75	43234
76	60523
77	51694
78	50200
79	51104
80	55730
81	68743
82	50599
83	35206
84	25592
85	52720
86	51172
87	8885
88	62261
89	25332
90	-4915
91	24987
92	46821
93	39785
94	48454
95	46301
96	40077
97	55846
98	55825
99	47394
100	51484

[truncated: 6 more sheets: Fig7c, Fig7d, Fig8a, Fig8b, Fig8c, Fig8d]
